# Supplementary material for: Genomic diversity, lifestyles and evolutionary origins of DPANN archaea
Source: FEMS Microbiol Lett. 2019 Jan 9;366(2):fnz008. doi: 10.1093/femsle/fnz008 (PMC6349945; doi:10.1093/femsle/fnz008)
Supplement: Supplement Files [file fnz008_supplement_files.zip]

Archive with 2 entries (2 files):
- Supplementary_Figure_1_R2.pdf
- Supplementary_Tables_R2.xlsx
