# Supplementary material for: Genomic diversity, lifestyles and evolutionary origins of DPANN archaea
Source: FEMS Microbiol Lett. 2019 Jan 9;366(2):fnz008. doi: 10.1093/femsle/fnz008 (PMC6349945; doi:10.1093/femsle/fnz008)
Supplement: Supplement Files [file fnz008_supplement_files.zip › Supplementary_Tables_R2.xlsx]

## Sheet: Table S1
Supplementary Table 1: Summary of genomes used to compile the tree in Figure 1. Lists the NCBI accession number and full name, initial phylogenetic placement, updated phylogenetic placement (changes to the initial placement are indicated in red) and general genome statistics.
									Evaluation with checkm (archaea)
NCBI assembly_full name	DuplicateRemoved	Initial predicted phylum	Proposed phylum	Genome Size (Mb)	GC content (%)		Number of proteins	Bioproject	Completeness (%)	Contamination (%)	Strain heterogeneity
ASM155201v1_Nanopusillus_acidolobi_7A		Nanoarchaeota	Nanoarchaeota	0.61	24.2	Replicon	587	PRJNA266727	74.07	0	0
ASM156387v1_Nanohaloarchaea_B1_BR10_U2g1		Nanohaloarchaeota	Nanohaloarchaeota	0.71	42.5		851	PRJNA286221	82.17	0	0
ASM156390v1_Nanohaloarchaea_B1_BR10_U2g19	Removed – backbone Nanohaloarchaea_archaeon_B1_Br10_U2g19	Nanohaloarchaeota	Nanohaloarchaeota	0.66	40.9		786	PRJNA286221	68.61	0	0
ASM156399v1_Nanohaloarchaea_PL_BR10_U2g16	Removed – backbone Nanohaloarchaea_archaeon_PL_Br10_U2g16	Nanohaloarchaeota	Nanohaloarchaeota	0.65	42.1		797	PRJNA286221	73.99	2.34	20
ASM156403v1_Nanohaloarchaea_PL_BR10_U2g27	Removed – backbone Nanohaloarchaea_archaeon_PL_Br10_U2g27	Nanohaloarchaeota	Nanohaloarchaeota	0.58	43.1		721	PRJNA286221	70.25	0.93	0
ASM156414v1_Nanohaloarchaea_archaeon_B1_Br10_U2g29	Removed – backbone Nanohaloarchaea_archaeon_B1_Br10_U2g29	Nanohaloarchaeota	Nanohaloarchaeota	0.53	40.1		636	PRJNA286221	67.21	1.01	0
ASM156419v1_Nanohaloarchaea_archaeon_PL_Br10_U2g19	Removed – backbone Nanohaloarchaea_archaeon_PL_Br10_U2g19	Nanohaloarchaeota	Nanohaloarchaeota	0.76	42.3		926	PRJNA286221	73.75	0.93	0
ASM172384v1_Altiarchaeales_WOR_SM1_SCG		Altiarchaeales	Altiarchaeales	2.54974	37.1		2176	PRJNA321288	79.06	5.14	22.22
ASM172385v1_Altiarchaeales_WOR_SM1_86-2		Altiarchaeales	Altiarchaeales	2.08797	40.8		2066	PRJNA270657	76.88	3.12	20
ASM174278v1_Altiarchaeales_IMC4		Altiarchaeales	Altiarchaeales	1.39091	47.9		1328	PRJEB6121	89.88	2.8	20
ASM176142v1_Nanohaloarchaea_archaeon_SG9	Removed – backbone Nanohaloarchaea_archaeon_SG9	Nanohaloarchaeota	Nanohaloarchaeota	1.12	46.4	Replicon	1183	PRJNA296403	87.77	0	0
ASM178463v1_Micrarcheota_RBG_16_49_10		Micrarchaeota	Aenigmarchaeota	0.92	47.3		992	PRJNA288027	74.92	0	0
ASM178639v1_Pacearcheota_RBG_13_36_9		Pacearchaeota	Pacearchaeota	1.59	35.1		1596	PRJNA288027	62.44	0	0
ASM178641v1_Pacearcheota_RBG_19FT_COMBO_34_9		Pacearchaeota	Pacearchaeota	0.6	33.2		645	PRJNA288027	65.65	0	0
ASM178642v1_Pacearcheota_RBG_16_35_8		Pacearchaeota	Pacearchaeota	0.45	34.1		415	PRJNA288027	61.14	0.93	0
ASM178658v1_Micrarcheota_RBG_16_36_9		Micrarchaeota	Aenigmarchaeota	0.73	35.3		791	PRJNA288027	75.23	1.51	0
ASM178728v1_Pacearcheota_RBG_13_33_26		Pacearchaeota	Pacearchaeota	0.58	33.5		677	PRJNA288027	67.52	0	0
ASM187141v1_Woesearchaeota_CG1_02_57_44		Woesearchaeota	Woesearchaeota	1.53	57.1		1378	PRJNA297582	79.91	0	0
ASM187147v1_Micrarcheota_CG1_02_47_40		Micrarchaeota	Micrarchaeota	1.15	47		1150	PRJNA297582	92.21	0	0
ASM187149v1_Micrarcheota_CG1_02_51_15		Micrarchaeota	Micrarchaeota	1.13	50.6		1244	PRJNA297582	79.44	1.87	33.33
ASM187159v1_Micrarcheota_CG1_02_55_22		Micrarchaeota	Micrarchaeota	1.19	54.7		1162	PRJNA297582	83.8	0.93	100
ASM187160v1_Micrarcheota_CG1_02_55_41		Micrarchaeota	Micrarchaeota	0.74	54.6		768	PRJNA297582	82.71	1.87	0
ASM187165v1_Micrarcheota_CG1_02_60_51		Micrarchaeota	Micrarchaeota	0.83	59.8		849	PRJNA297582	83.64	2.1	33.33
ASM187212v1_Pacearcheota_CG1_02_30_18		Pacearchaeota	Pacearchaeota	0.56	30		660	PRJNA297582	64.25	0	0
ASM187214v1_Pacearcheota_CG1_02_31_27		Pacearchaeota	Pacearchaeota	0.78	31.3		779	PRJNA297582	66.36	0	0
ASM187218v1_Pacearcheota_CG1_02_32_21		Pacearchaeota	Pacearchaeota	0.68	31.6		759	PRJNA297582	64.8	1.87	0
ASM187231v1_Pacearcheota_CG1_02_39_14		Pacearchaeota	Pacearchaeota	0.69	39.2		807	PRJNA297582	68.38	0	0
ASM187232v1_Pacearcheota_CG1_02_35_32		Pacearchaeota	Pacearchaeota	0.85	35.1		1013	PRJNA297582	66.04	0	0
ASM187276v1_Woesearchaeota_CG1_02_33_12		Woesearchaeota	Woesearchaeota	0.91	33.3		929	PRJNA297582	69.63	0.93	0
ASM187279v1_Pacearcheota_CG1_02_32_132		Pacearchaeota	Pacearchaeota	0.77	34.3		872	PRJNA297582	60.44	0	0
ASM187282v1_Woesearchaeota_CG1_02_47_18		Woesearchaeota	Woesearchaeota	0.97	47		855	PRJNA297582	71.5	1.61	14.29
ASM187288v1_archaeon_CG2_30_31_98		Unclassified	Huberarchaea	0.42	31.2		367	PRJNA297582	66.37	0	0
ASM187384v1_Altiarchaeum_CG2_30_32_3053		Altiarchaeales	Altiarchaeales	0.42	32.3		367	PRJNA297582	95.02	1.87	0
ASM187398v1_Aenigmarchaeota_CG1_02_38_14		Aenigmarchaeota	Aenigmarchaeota	0.88	37.5		1011	PRJNA297582	77.57	0	0
ASM188998v1_Micrararchaeum_ARMAN_1		Micrarchaeota	Micrarchaeota	1.01	45.9		1035	PRJNA349044	78.97	4.67	60
ASM189651v1_Micrararchaeum_sp.AZ1_JPUK01		Micrarchaeota_sp.AZ1	Micrarchaeota	0.98	45.8		840	PRJNA257436	81.78	0.93	0
ASM208398v1_Altiarchaeales_A3		Altiarchaeales	Altiarchaeales	1.45	31.8		1365	PRJNA340050	77.41	0.93	0
ASM22035v1_Nanosalinarum_sp._sp.J07AB56		Nanosalinarum_sp.	Nanohaloarchaeota	1.09	56.2		1407	PRJNA52645	78.58	7.48	66.67
ASM221416v1_Micrararchaeota_Mia14		Micrarchaeota	Micrarchaeota	0.95	39.4		960	PRJNA353339	82.4	0	0
ASM225439v1_Pacearcheota_ex4484_71		Pacearchaeota	Pacearchaeota	0.38	35.4		463	PRJNA362212	57.4	0	0
ASM225440v1_Altiarchaeales_ex4484_96		Altiarchaeales	Altiarchaeales	0.92	44.3		1009	PRJNA362212	66.77	0.93	0
ASM225480v1_Pacearcheota_ex4484_31		Pacearchaeota	Pacearchaeota	0.28	33.3		336	PRJNA362212	50.24	0	0
ASM225494v1_Altiarchaeales_ex4484_43		Altiarchaeales	Altiarchaeales	1.04	42.8		1179	PRJNA362212	73.05	9.35	30
ASM225505v1_Aenigmarchaeota_ex4484_14		Aenigmarchaeota	Aenigmarchaeota	0.74	39		980	PRJNA362212	78.04	7.48	0
ASM23619v1_Haloredivivus_sp.G17	Removed – backbone NCBI_ASM22035 Ca_Haloredivivus_sp_G17	Nanohaloarchaeota	Nanohaloarchaeota	1.2	42		2228	PRJNA71229	57.84	26.09	86.96
ASM241208v1_Parvarchaeum_acidophilus_ARMAN_5	Removed – backbone Ca_Parvarchaeum_ARMAN5	Parvarchaeota	Parvarchaeota	0.92027	34.9		1042	PRJNA38569	76.71	5.61	62.5
ASM249452v1_TPA_asm_archaeon_UBA490		Unclassified	Novel lineage	0.64	40.8		712	PRJNA348753	89.72	0	0
ASM249546v1_TPA_asm_archaeon_UBA55		Unclassified	Novel lineage	0.61	14.4		733	PRJNA348753	82.55	0	0
ASM249601v1_Pacearchaeota_UBA73		Pacearchaeota	Pacearchaeota	0.92	40.8		1030	PRJNA348753	59.5	0.47	0
ASM249621v1_Parvarchaeota_UBA519		Parvarchaeota	Parvarchaeota	0.73	33.4		852	PRJNA348753	69.24	1.87	0
ASM249728v1_Pacearchaeota_UBA92		Pacearchaeota	Pacearchaeota	0.87	34.4		1047	PRJNA348753	65.58	0	0
ASM249812v1_Woesearchaeota_UBA525		Woesearchaeota	Woesearchaeota	1.36	56.1		1553	PRJNA348753	82.24	0.93	0
ASM249863v1_Micrarchaeota_UBA514		Micrarchaeota	Micrarchaeota	0.75	45.9		837	PRJNA348753	71.73	0	0
ASM249868v1_Parvarchaeota_UBA515		Parvarchaeota	Parvarchaeota	0.84	34.3		936	PRJNA348753	82.94	1.87	0
ASM249909v1_Micrarchaeota_UBA524		Micrarchaeota	Micrarchaeota	0.82	45.9		904	PRJNA348753	76.17	1.87	0
ASM249918v1_Pacearchaeota_UBA284		Pacearchaeota	Pacearchaeota	0.97	30.2		1186	PRJNA348753	71.26	3.74	0
ASM249937v1_Micrarchaeota_UBA96		Micrarchaeota	Micrarchaeota	1.11	47.9		1160	PRJNA348753	91.04	0	0
ASM249940v1_Micrarchaeota_UBA95		Micrarchaeota	Micrarchaeota	0.76	54.3		859	PRJNA348753	84.11	0.93	0
ASM249950v1_Diapherotrites_UBA93		Diapherotrites	Diapherotrites	0.57	34.9		696	PRJNA348753	75.23	2.8	0
ASM249965v1_Parvarchaeota_UBA506		Parvarchaeota	Parvarchaeota	0.75	34.8		848	PRJNA348753	75	0.93	0
ASM250177v1_Micrarchaeota_UBA523		Micrarchaeota	Micrarchaeota	0.97	47.4		1040	PRJNA348753	84.11	0.93	0
ASM250198v1_Micrararchaeota_UBA140		Micrarchaeota	Novel lineage	0.61	40.8		693	PRJNA348753	87.85	0	0
ASM250204v1_Parvarchaeota_UBA573		Parvarchaeota	Parvarchaeota	0.78	33.6		878	PRJNA348753	81.54	0.93	0
ASM250213v1_archaeon_UBA543		Unclassified	Novel lineage	0.73	39.5		824	PRJNA348753	79.91	0	0
ASM250252v1_Parvarchaeota_UBA575		Parvarchaeota	Parvarchaeota	0.81	34.2		899	PRJNA348753	82.94	1.87	0
ASM250272v1_Micrarchaeota_UBA581		Micrarchaeota	Micrarchaeota	0.89	47.7		967	PRJNA348753	73.52	0.93	0
ASM250314v1_Micrarchaeota_UBA267		Micrarchaeota	Micrarchaeota	0.91	46.2		1016	PRJNA348753	79.83	0.93	100
ASM250321v1_Parvarchaeota_UBA446		Parvarchaeota	Parvarchaeota	0.84	34.4		936	PRJNA348753	82.94	1.87	0
ASM250322v1_Micrarchaeota_UBA448		Micrarchaeota	Micrarchaeota	0.88	46.1		991	PRJNA348753	81.78	2.8	33.33
ASM250330v1_Parvarchaeota_UBA449		Parvarchaeota	Parvarchaeota	0.82	33.5		925	PRJNA348753	81.54	1.87	0
ASM250342v1_Woesearchaeota_UBA94		Woesearchaeota	Woesearchaeota	1.55	56.8		1518	PRJNA348753	78.35	0	0
ASM250370v1_Woesearchaeota_UBA153		Woesearchaeota	Woesearchaeota	1.24	59.6		1311	PRJNA348753	78.45	0	0
ASM250374v1_Woesearchaeota_UBA492		Woesearchaeota	Woesearchaeota	0.83	36.6		959	PRJNA348753	77.8	0	0
ASM250391v1_Parvarchaeota_UBA264		Parvarchaeota	Parvarchaeota	0.81	34.4		897	PRJNA348753	82.94	1.87	0
ASM250399v1_Parvarchaeota_UBA265		Parvarchaeota	Parvarchaeota	0.8	33.7		899	PRJNA348753	82.48	0.93	0
ASM250503v1_Micrarchaeota_UBA93		Micrarchaeota	Micrarchaeota	0.77	59.5		905	PRJNA348753	82.1	0.93	0
ASM250507v1_Parvarchaeota_UBA569		Parvarchaeota	Parvarchaeota	0.79	33.6		975	PRJNA348753	78.74	0.93	0
ASM250511v1_Parvarchaeota_UBA614		Parvarchaeota	Parvarchaeota	0.83	34.4		918	PRJNA348753	82.94	2.8	0
ASM250514v1_Micrarchaeota_UBA615		Micrarchaeota	Micrarchaeota	0.87	46.1		962	PRJNA348753	71.89	0	0
ASM250552v1_TPA_asm_archaeon_UBA431		Unclassified	Novel lineage	1.31	36.7		1380	PRJNA348753	73.36	0	0
ASM250558v1_Woesearchaeota_UBA489		Woesearchaeota	Woesearchaeota	0.77	33		908	PRJNA348753	79.44	0	0
ASM250565v1_Micrarchaeota_UBA510		Micrarchaeota	Micrarchaeota	0.98	47.3		1039	PRJNA348753	84.11	0.93	0
ASM250584v1_Woesearchaeota_UBA142		Woesearchaeota	Woesearchaeota	0.79	36.7		916	PRJNA348753	76.56	0	0
ASM250594v1_Woesearchaeota_UBA119		Woesearchaeota	Woesearchaeota	1.04	36.1		1097	PRJNA348753	69.25	0.93	0
ASM250616v1_Woesearchaeota_UBA544		Woesearchaeota	Woesearchaeota	0.77	32.9		917	PRJNA348753	78.36	0	0
ASM250738v1_Micrarchaeota_UBA97		Micrarchaeota	Micrarchaeota	1.09	54.3		1202	PRJNA348753	83.8	0	0
ASM268585v1_Woesearchaeota_ARS73		Woesearchaeota	Woesearchaeota	0.995	35.45		1061	PRJNA391943	72.43	0.93	0
ASM268619v1_Pacearcheota_ARS23		Pacearchaeota	Pacearchaeota	0.632433	34.4		774	PRJNA391943	57.32	0	0
ASM268629v1_Woesearchaeota_ARS1441		Woesearchaeota	Woesearchaeota	0.995	35.45	same SRA	1061	PRJNA391943	77.57	0	0
ASM268631v1_archaeon_ARS1334		Unclassified	Woesearchaeota	0.962007	33.7		1050	PRJNA391943	64.09	0.93	100
ASM268635v1_Pacearcheota_ARS1301		Pacearchaeota	Pacearchaeota	0.6324	34.4		744	PRJNA391943	65.42	0	0
ASM268685v1_Woesearchaeota_ARS74		Woesearchaeota	Woesearchaeota	0.995	35.45	Dup	1061	PRJNA391943	74.3	0	0
ASM268718v1_archaeon_ARS54		Unclassified	Woesearchaeota	0.962	33.7		1050	PRJNA391943	69.16	0	0
ASM268725v1_Pacearcheota_ARS50		Pacearchaeota	Pacearchaeota	0.632	34.4		774	PRJNA391943	61.77	0	0
ASM268727v1_Woesearchaeota_ARS49		Woesearchaeota	Woesearchaeota	0.995	35.45		1061	PRJNA391943	72.66	0	0
ASM268773v1_Diapherotrites_ARS1427		Diapherotrites	Diapherotrites	0.6485	38.3		696	PRJNA391943	72.43	0	0
ASM268777v1_Nanoarchaeota_ARS1420		Nanoarchaeota	Woesearchaeota	0.618	31.25		736	PRJNA391943	51.44	0	0
ASM268779v1_Woesearchaeota_ARS1419		Woesearchaeota	Woesearchaeota	0.995	35.45		1061	PRJNA391943	72.04	0.93	0
ASM268781v1_archaeon_ARS1414		Unclassified	Woesearchaeota	0.962	33.7		1050	PRJNA391943	73.36	1.87	0
ASM268782v1_Nanoarchaeota_ARS1403		Nanoarchaeota	Woesearchaeota	0.618	31.2		736	PRJNA391943	65.42	0	0
ASM268797v1_Pacearcheota_ARS1318		Pacearchaeota	Pacearchaeota	0.6324	34.4		774	PRJNA391943	53.66	2.8	0
ASM268801v1_Pacearcheota_ARS1309		Pacearchaeota	Pacearchaeota	0.6324	34.4	Dup	774	PRJNA391943	59.5	2.8	100
ASM268803v1_Diapherotrites_ARS1307		Diapherotrites	Diapherotrites	0.648	38.3		696	PRJNA391943	74.69	0.93	0
ASM268809v1_Nanoarchaeota_ARS1286		Nanoarchaeota	Woesearchaeota	0.618	31.25		736	PRJNA391943	67.76	0	0
ASM268816v1_Pacearcheota_ARS1285		Pacearchaeota	Pacearchaeota	0.63243	34.4		774	PRJNA391943	65.97	0.65	100
ASM268826v1_archaeon_ARS1203		Unclassified	Woesearchaeota	0.962	33.7		1050	PRJNA391943	74.3	0.93	0
ASM268831v1_Woesearchaeota_ARS1199		Woesearchaeota	Woesearchaeota	0.995	35.45		1061	PRJNA391943	86.21	0	0
ASM268832v1_archaeon_ARS1178		Unclassified	Woesearchaeota	0.962	33.7		1050	PRJNA391943	64.64	1.87	0
ASM268833v1_Pacearcheota_ARS1180		Pacearchaeota	Pacearchaeota	0.632	34.4		774	PRJNA391943	65.81	1.87	0
ASM268835v1_archaeon_ARS1176		Unclassified	Woesearchaeota	0.962	33.7		1050	PRJNA391943	78.5	1.87	0
ASM268839v1_Nanoarchaeota_ARS1172		Nanoarchaeota	Woesearchaeota	0.618	31.25		736	PRJNA391943	61.84	0	0
ASM268841v1_Pacearcheota_ARS1160		Pacearchaeota	Pacearchaeota	0.6321	34.15	Dup	774	PRJNA391943	69.24	0.93	0
ASM268874v1_archaeon_ARS108		Unclassified	Woesearchaeota	0.962	33.7		1050	PRJNA391943	67.13	4.67	42.86
ASM268875v1_archaeon_ARS109		Unclassified	Pacearchaeota	0.6321	34.15	Dup	774	PRJNA391943	63.82	4.21	42.86
ASM268887v1_Pacearcheota_ARS103		Pacearchaeota	Pacearchaeota	0.6321	34.15	Dup	774	PRJNA391943	60.98	0.93	0
ASM268892v1_archaeon_ARS102		Unclassified	Woesearchaeota	0.962	33.7	Dup	1050	PRJNA391943	84.03	0	0
ASM268896v1_archaeon_ARS1018		Unclassified	Aenigmarchaeota	0.962	33.7	Dup	1050	PRJNA391943	76.79	3.27	0
ASM268998v1_Pacearcheota_ARS1126		Pacearchaeota	Pacearchaeota	0.6321	34.15	Dup	774	PRJNA391943	53.97	0	0
ASM269005v1_Woesearchaeota_ARS1041		Woesearchaeota	Woesearchaeota	0.995	35.45		1061	PRJNA391943	52.32	3.74	50
ASM269044v1_Pacearcheota_ARS10		Pacearchaeota	Pacearchaeota	0.6321	34.15		774	PRJNA391943	52.96	0	0
ASM272549v1_Woesearchaeota_RS366		Woesearchaeota	Novel lineage	0.995	35.45	Dup	1061	PRJNA391943	52.08	1.56	100
ASM273062v1_Woesearchaeota_NP1295		Woesearchaeota	Woesearchaeota	0.995	35.45	Dup	1061	PRJNA391943	55.55	3.27	0
ASM273111v1_Pacearcheota_NP1466		Pacearchaeota	Pacearchaeota	0.6321	34.15		774	PRJNA391943	59.11	0	0
ASM276265v1_Altiarchaeaum_CG12_big_fil_rev_8_21_14_0_65_33_22		Altiarchaeaum	Altiarchaeaum	1.292	32.3		1127	PRJNA362739	86.6	0.93	0
ASM276266v1_Huberarchaea_CG18_big_fil_WC_8_21_14_2_50_31_19		Huberarchaea	Huberarchaea	0.4788	31.1		425	PRJNA362739	70.42	0	0
ASM276270v1_Woesearchaeota_CG11_big_fil_rev_8_21_14_0_20_43_8		Woesearchaeota	Woesearchaeota	1.84081	42.5		1764	PRJNA362739	78.19	0	0
ASM276273v1_Pacearcheota_CG11_big_fil_rev_8_21_14_0_20_30_13		Pacearchaeota	Pacearchaeota	0.634285	29.9		784	PRJNA362739	68.46	0	0
ASM276274v1_Woesearchaeota_CG10_big_fil_rev_8_21_14_0_10_47_5		Woesearchaeota	Woesearchaeota	0.761835	46.1		830	PRJNA362739	52.53	0	0
ASM276276v1_Woesearchaeota_CG10_big_fil_rev_8_21_14_0_10_45_5		Woesearchaeota	Woesearchaeota	0.602829	44.1		746	PRJNA362739	53.77	0.07	0
ASM276278v1_Woesearchaeota_CG10_big_fil_rev_8_21_14_0_10_45_16		Woesearchaeota	Woesearchaeota	1.17853	44.8		1259	PRJNA362739	85.51	0	0
ASM276279v1_Woesearchaeota_CG10_big_fil_rev_8_21_14_0_10_37_12		Woesearchaeota	Woesearchaeota	1.35156	36.8		1463	PRJNA362739	78.5	0	0
ASM276284v1_Woesearchaeota_CG10_big_fil_rev_8_21_14_0_10_36_11		Woesearchaeota	Woesearchaeota	0.859335	35.9		890	PRJNA362739	74.3	0	0
ASM276286v1_Woesearchaeota_CG10_big_fil_rev_8_21_14_0_10_Woesearchaeota_33_12		Woesearchaeota	Woesearchaeota	1.05251	33.2		1166	PRJNA362739	80.84	1.87	50
ASM276291v1_Woesearchaeota_CG10_big_fil_rev_8_21_14_0_10_32_9		Woesearchaeota	Woesearchaeota	0.773833	31.6		870	PRJNA362739	69.19	0	0
ASM276292v1_Woesearchaeota_CG10_big_fil_rev_8_21_14_0_10_30_7		Woesearchaeota	Woesearchaeota	0.847352	29.9		929	PRJNA362739	50.8	0.93	0
ASM276297v1_Diapherotrites_CG11_big_fil_rev_8_21_14_0_20_37_9		Diapherotrites	Diapherotrites	1.1309	37.2		1219	PRJNA362739	85.98	1.4	50
ASM276298v1_Woesearchaeota_CG10_big_fil_rev_8_21_14_0_10_44_13		Woesearchaeota	Woesearchaeota	1.5153	44.4		1513	PRJNA362739	85.98	0.93	0
ASM276302v1_Woesearchaeota_CG10_big_fil_rev_8_21_14_0_10_32_24		Woesearchaeota	Woesearchaeota	0.775796	32		791	PRJNA362739	64.49	0.93	0
ASM276303v1_Pacearcheota_CG10_big_fil_rev_8_21_14_0_10_35_13		Pacearchaeota	Pacearchaeota	0.850778	34.6		973	PRJNA362739	63.01	0	0
ASM276307v1_Pacearcheota_CG10_big_fil_rev_8_21_14_0_10_Pacearchaeota_34_76		Pacearchaeota	Pacearchaeota	0.914002	34.4		1077	PRJNA362739	65.11	0	0
ASM276308v1_Pacearcheota_CG10_big_fil_rev_8_21_14_0_10_32_14		Pacearchaeota	Pacearchaeota	1.15418	32.2		1375	PRJNA362739	64.41	0	0
ASM276310v1_Pacearcheota_CG10_big_fil_rev_8_21_14_0_10_31_9		Pacearchaeota	Pacearchaeota	0.839586	31.2		996	PRJNA362739	65.75	0	0
ASM276311v1_Pacearcheota_CG10_big_fil_rev_8_21_14_0_10_Pacearchaeota_31_59		Pacearchaeota	Pacearchaeota	0.635659	31.2		700	PRJNA362739	72.43	0.93	0
ASM276315v1_Pacearcheota_CG10_big_fil_rev_8_21_14_0_10_30_48		Pacearchaeota	Pacearchaeota	0.650646	30.2		780	PRJNA362739	60.9	0	0
ASM276316v1_Pacearcheota_CG10_big_fil_rev_8_21_14_0_10_31_24		Pacearchaeota	Pacearchaeota	0.978473	31.3		1115	PRJNA362739	62.31	3.27	0
ASM276320v1_Micrararchaeota_CG10_big_fil_rev_8_21_14_0_10_60_32		Micrarchaeota	Micrarchaeota	0.712183	59.8		798	PRJNA362739	77.41	0.93	0
ASM276322v1_Diapherotrites_CG10_big_fil_rev_8_21_14_0_10_31_34		Diapherotrites	Diapherotrites	1.04495	30.8		1100	PRJNA362739	82.71	1.87	0
ASM276325v1_Micrararchaeota_CG09_land_8_20_14_0_10_60_16		Micrarchaeota	Micrarchaeota	0.780579	59.6		865	PRJNA362739	78.97	0.93	0
ASM276326v1_archaeon_CG10_big_fil_rev_8_21_14_0_10_43_11		Unclassified	Novel lineage	1.00605	42.8		1077	PRJNA362739	82.71	0.93	0
ASM276327v1_Micrararchaeota_CG09_land_8_20_14_0_10_55_25		Micrarchaeota	Micrarchaeota	0.658716	54.5		749	PRJNA362739	80.84	0	0
ASM276328v1_Pacearcheota_CG09_land_8_20_14_0_10_30_9		Pacearchaeota	Pacearchaeota	0.582934	29.7		766	PRJNA362739	66.09	0	0
ASM276333v1_Woesearchaeota_CG08_land_8_20_14_0_20_47_9		Woesearchaeota	Woesearchaeota	1.21669	46.6		1213	PRJNA362739	80.61	0	0
ASM276334v1_Micrararchaeota_CG08_land_8_20_14_0_20_59_11		Micrarchaeota	Micrarchaeota	0.789009	58.7		866	PRJNA362739	75.92	0	0
ASM277842v1_Micrararchaeota_CG10_big_fil_rev_8_21_14_0_10_59_7		Micrarchaeota	Micrarchaeota	0.840633	57.9		960	PRJNA362739	68.31	9.35	35.71
ASM277845v1_Micrararchaeota_CG10_big_fil_rev_8_21_14_0_10_45_29		Micrarchaeota	Micrarchaeota	1.14163	45.1		1144	PRJNA362739	91.04	0	0
ASM277889v1_Diapherotrites_CG09_land_8_20_14_0_10_32_12		Diapherotrites	Diapherotrites	0.53458	31.8		631	PRJNA362739	55.76	1.37	14.29
ASM277891v1_Micrararchaeota_CG08_land_8_20_14_0_20_49_17		Micrarchaeota	Micrarchaeota	1.05003	49.2		1077	PRJNA362739	73.99	1.4	0
ASM277906v1_Diapherotrites_CG08_land_8_20_14_0_20_34_12		Diapherotrites	Diapherotrites	0.940694	34.3		1017	PRJNA362739	81	0.93	0
ASM277907v1_Diapherotrites_CG08_land_8_20_14_0_20_30_16		Diapherotrites	Diapherotrites	0.747636	29.7		782	PRJNA362739	71.57	0.93	0
ASM277923v1_Woesearchaeota_CG07_land_8_20_14_0_80_44_23		Woesearchaeota	Woesearchaeota	0.92312	44.2		975	PRJNA362739	84.11	0.93	0
ASM277959v1_archaeon_CG07_land_8_20_14_0_80_38_8		Unclassified	Novel lineage	0.80981	37.4		1004	PRJNA362739	76.25	0	0
ASM277968v1_Micrararchaeota_CG06_land_8_20_14_3_00_50_6		Micrarchaeota	Micrarchaeota	0.962913	49.2		1111	PRJNA362739	65.11	1.94	33.33
ASM277979v1_archaeon_CG06_land_8_20_14_3_00_37_11		Unclassified	Novel lineage	0.783274	37.3		927	PRJNA362739	69.31	0	0
ASM278010v1_Woesearchaeota_CG06_land_8_20_14_3_00_33_13		Woesearchaeota	Woesearchaeota	0.859843	32.9		974	PRJNA362739	71.03	0.93	100
ASM278028v1_Pacearcheota_CG06_land_8_20_14_3_00_35_12		Pacearchaeota	Pacearchaeota	0.566508	35.2		673	PRJNA362739	68.46	0	0
ASM278059v1_Huberarchaea_CG03_land_8_20_14_0_80_31_114		Huberarchaea	Huberarchaea	0.518677	31.2		491	PRJNA362739	71.35	0	0
ASM278096v1_Huberarchaea_CG02_land_8_20_14_3_00_31_209		Huberarchaea	Huberarchaea	0.46034	31.2		409	PRJNA362739	70.35	0	0
ASM278114v1_Aenigmarchaeota_CG01_land_8_20_14_3_00_37_9		Aenigmarchaeota	Aenigmarchaeota	0.857356	37.3		1097	PRJNA362739	78.5	3.97	0
ASM278186v1_Aenigmarchaeota_CG15_BIG_FIL_POST_REV_8_21_14_020_37_27		Aenigmarchaeota	Aenigmarchaeota	0.852786	37.1		1049	PRJNA362739	78.5	0	0
ASM278280v1_Aenigmarchaeota_CG_4_8_14_3_um_filter_37_24		Aenigmarchaeota	Aenigmarchaeota	0.823804	37.2		1004	PRJNA362739	77.57	0	0
ASM278322v1_Huberarchaea_CG17_big_fil_post_rev_8_21_14_2_50_31_73		Huberarchaea	Huberarchaea	0.452247	31.1		418	PRJNA362739	68.55	0	0
ASM278378v1_Huberarchaea_CG_4_8_14_3_um_filter		Huberarchaea	Huberarchaea	0.987474	31.2		448	PRJNA362739	69.48	0	0
ASM278384v1_Altiarchaeum_CG_4_8_14_3_um_filter_33_2054		Altiarchaeales	Altiarchaeales	1.29215	32.3		1127	PRJNA362739	71.96	0.93	0
ASM278426v1_Aenigmarchaeota_CG_4_10_14_3_um_filter_37_21		Aenigmarchaeota	Aenigmarchaeota	0.901736	37.3		1118	PRJNA362739	79.44	0	0
ASM278440v1_Woesearchaeota_CG_4_10_14_0_8_um_filter_47_5		Woesearchaeota	Woesearchaeota	0.924415	46.8		1016	PRJNA362739	51.92	0.93	0
ASM278464v1_Pacearcheota_CG_4_10_14_0_8_um_filter_35_169		Pacearchaeota	Pacearchaeota	0.79044	35		953	PRJNA362739	66.98	0	0
ASM278510v1_Huberarchaea_CG_4_10_14_0_8_um_filter_31_133		Huberarchaea	Huberarchaea	0.5	31.3		453	PRJNA362739	71.12	0	0
ASM278525v1_Micrararchaeota_CG_4_10_14_0_8_um_filter_60_7		Micrarchaeota	Micrarchaeota	0.76	59.3		936	PRJNA362739	82.09	0.93	0
ASM278550v1_Altiarchaeum_CG03_land_8_20_14_0_80_32_618		Altiarchaeales	Altiarchaeales	1.29215	32.3		1127	PRJNA362739	95.02	0.93	0
ASM278556v1_Micrararchaeota_CG10_big_fil_rev_8_21_14_0_10_54_18		Micrarchaeota	Micrarchaeota	0.74144	54.4		815	PRJNA362739	77.57	0	0
ASM278861v1_Pacearcheota_CG_4_9_14_0_2_um_filter_39_13		Pacearchaeota	Pacearchaeota	0.77	38.9		931	PRJNA362739	68.38	0.07	0
ASM278910v1_Altiarchaeum_CG_4_9_14_0_8_um_filter_32_206		Altiarchaeales	Altiarchaeales	1.29215	32.3		1127	PRJNA362739	80.06	0.93	0
ASM278927v1_Huberarchaea_CG_4_9_14_0_8_um_filter_31_21		Huberarchaea	Huberarchaea	0.49982	31.2		463	PRJNA362739	70.42	0	0
ASM278943v1_Pacearcheota_CG_4_9_14_0_8_um_filter_35_24		Pacearchaeota	Pacearchaeota	0.778574	35.1		951	PRJNA362739	66.98	0	0
ASM278963v1_Aenigmarchaeota_CG_4_9_14_3_um_filter_37_18		Aenigmarchaeota	Aenigmarchaeota	0.891026	37.2		1092	PRJNA362739	79.44	0	0
ASM279031v1_Huberarchaea_CG_4_9_14_3_um_filter_31_125		Huberarchaea	Huberarchaea	0.453293	31.4		417	PRJNA362739	68.55	0	0
ASM279087v1_Huberarchaea_CG_4_9_14_3_um_filter_30_11		Huberarchaea	Pacearchaeota	0.61584	30		740	PRJNA362739	66.12	0	0
ASM279089v1_Pacearcheota_CG_4_9_14_3_um_filter_31_7		Pacearchaeota	Pacearchaeota	0.458197	31		542	PRJNA362739	63.44	0	0
ASM279090v1_Pacearcheota_CG_4_9_14_3_um_filter_35_19		Pacearchaeota	Pacearchaeota	0.805816	35		986	PRJNA362739	66.98	0	0
ASM279179v1_Altiarchaeum_CG_4_10_14_0_8_um_filter_32_851		Altiarchaeales	Altiarchaeales	1.29215	32.3		1127	PRJNA362739	87.31	0.93	0
ASM279185v1_Aenigmarchaeota_CG_4_10_14_0_8_um_filter_37_24		Aenigmarchaeota	Aenigmarchaeota	0.861294	37.2		1067	PRJNA362739	79.44	0	0
ASM279205v1_Woesearchaeota_CG_4_10_14_0_2_um_filter_33_10		Woesearchaeota	Woesearchaeota	0.965048	33		1113	PRJNA362739	73.83	0.93	0
ASM279207v1_Woesearchaeota_CG_4_10_14_0_2_um_filter_57_5		Woesearchaeota	Woesearchaeota	1.21101	56.7		1361	PRJNA362739	69.31	0.93	0
ASM279211v1_Woesearchaeota_CG_4_10_14_0_2_um_filter_33_13		Woesearchaeota	Woesearchaeota	1.32985	33.2		141	PRJNA362739	80.37	0	0
ASM279263v1_Pacearcheota_CG_4_10_14_0_2_um_filter_35_33		Pacearchaeota	Pacearchaeota	0.776861	35.1		950	PRJNA362739	66.98	0	0
ASM279265v1_Pacearcheota_CG_4_10_14_0_2_um_filter_31_10		Pacearchaeota	Pacearchaeota	0.604734	31.1		688	PRJNA362739	68.22	0.93	0
ASM279267v1_Pacearcheota_CG_4_10_14_0_2_um_filter_30_11		Pacearchaeota	Pacearchaeota	0.501816	29.9		618	PRJNA362739	60.44	0	0
ASM279268v1_Pacearcheota_CG_4_10_14_0_2_um_filter_05_32_18		Pacearchaeota	Pacearchaeota	0.762947	31.6		944	PRJNA362739	66.2	0.93	0
ASM279291v1_Micrararchaeota_CG_4_10_14_0_2_um_filter_60_11		Micrarchaeota	Micrarchaeota	0.760304	59.7		851	PRJNA362739	85.83	0.93	0
ASM279293v1_Micrararchaeota_CG_4_10_14_0_2_um_filter_55_9		Micrarchaeota	Micrarchaeota	0.698428	54.5		785	PRJNA362739	79.44	0.93	0
ASM279295v1_Micrararchaeota_CG_4_10_14_0_2_um_filter_49_7		Micrarchaeota	Micrarchaeota	1.30063	48.9		1420	PRJNA362739	82.17	0.07	0
ASM279413v1_Woesearchaeota_CG08_land_8_20_14_0_20_43_7		Woesearchaeota	Woesearchaeota	1.63775	42.5		1669	PRJNA362739	73.69	0	0
ASM279415v1_Pacearcheota_CG10_big_fil_rev_8_21_14_0_10_35_219		Pacearchaeota	Pacearchaeota	0.753174	35.1		902	PRJNA362739	66.98	0	0
ASM279417v1_Pacearcheota_CG10_big_fil_rev_8_21_14_0_10_34_12		Pacearchaeota	Pacearchaeota	0.753174	33.9		729	PRJNA362739	66.12	4.21	0
ASM279419v1_Pacearcheota_CG10_big_fil_rev_8_21_14_0_10_32_42		Pacearchaeota	Pacearchaeota	0.751285	31.7		907	PRJNA362739	70.79	13.32	0
ASM284109v1_Altiarchaeales_HGW-Altiarchaeales-2		Altiarchaeales	Altiarchaeales	1.53893	32.7		1751	PRJNA321556	53.3	1.4	50
ASM284110v1_Altiarchaeales_HGW-Altiarchaeales-1		Altiarchaeales	Altiarchaeales	2.01298	33		2007	PRJNA321556	77.41	1.87	50
ASM284271v1_Altiarchaeales_HGW-Altiarchaeales-3		Altiarchaeales	Altiarchaeales	0.686909	34.6		608	PRJNA321556	45.74	0	0
ASM286747v1_Woesearchaeota_BM511		Woesearchaeota	Woesearchaeota	0.995355	35.45		1061	PRJNA387015	85.05	1.87	66.67
ASM289765v1_archaeon_BMS3Abin17		Unclassified	Pacearchaeota	1.09167	31.8		1382	PRJDB5792	70.02	0	0
ASM74007v1_Nanohaloarchaea_AB578-D14	Removed – backbone Nanohaloarchaea_archaeon_AB578_D14	Nanohaloarchaeota	Nanohaloarchaeota	1.03	52.5		1900	PRJNA222265	46.34	2.8	66.67
ASM80591v1_archaeon_GW2011_AR6	Removed – backbone archaeon_GW2011_AR6	Unclassified	Pacearchaeota	0.51	42.8		625	PRJNA268032	45.79	0	0
ASM80592v1_archaeon_GW2011_AR16		Unclassified	Woesearchaeota	0.395366	43		425	PRJNA268032	35.75	0	0
ASM80593v1_archaeon_GW2011_AR9		Unclassified	Woesearchaeota	0.486555	42.2		577	PRJNA268032	51.87	0	0
ASM80596v1_archaeon_GW2011_AR13		Unclassified	Pacearchaeota	0.943035	28.5		1160	PRJNA268032	56	0	0
ASM80599v1_archaeon_GW2011_AR17		Unclassified	Woesearchaeota	0.637001	34.2		796	PRJNA268032	60.44	0	0
ASM80601v1_archaeon_GW2011_AR19	Removed – backbone GW2011_AR19	Unclassified	Pacearchaeota	0.678285	30.1		859	PRJNA268032	57.01	0	0
ASM80603v1_archaeon_GW2011_AR21	Removed – backbone GW2011_AR21	Unclassified	Diapherotrites	0.362948	43.1		427	PRJNA268032	41.94	0	0
ASM80605v1_archaeon_GW2011_AR1	Removed – backbone GW2011_AR1	Unclassified	Pacearchaeota	0.562091	30		728	PRJNA268032	66.59	0	0
ASM80607v1_archaeon_GW2011_AR3		Unclassified	Woesearchaeota	0.992621	44.6		996	PRJNA268032	56.54	4.67	0
ASM80609v1_archaeon_GW2011_AR4		Unclassified	Woesearchaeota	1.23335	44.8		1243	PRJNA268032	64.25	0	0
ASM80611v1_archaeon_GW2011_AR5	Removed – backbone GW2011_AR5	Unclassified	Aenigmarchaeota	0.858244	49		1028	PRJNA268032	76.64	0.93	0
ASM80613v1_archaeon_GW2011_AR11		Unclassified	Woesearchaeota	0.916385	56.5		1008	PRJNA268032	64.49	0	0
ASM80615v1_archaeon_GW2011_AR18		Unclassified	Woesearchaeota	0.82254	29.7		1047	PRJNA268032	73.29	0	0
ASM808v1_Nanoarchaeum_equitans_Kin4-M	Removed – backbone Nanoarchaeum_equitans_Kin4_M	Nanoarchaeota	Nanoarchaeota	0.490085	31.6		536	PRJNA9599	73.13	0	0
ASM83027v1_archaeon_GW2011_AR10	Removed – backbone GW2011_AR10	Unclassified	Diapherotrites	1.24123	43.1		1339	PRJNA268032	90.65	1.87	0
ASM83029v1_archaeon_GW2011_AR15	Removed – backbone GW2011_AR15	Unclassified	Woesearchaeota	1.15779	42.5		1308	PRJNA268032	86.92	0.93	0
ASM83031v1_archaeon_Gw2011_AR11	Removed – backbone GW2011_AR20	Unclassified	Woesearchaeota	0.829411	31.7		1010	PRJNA268032	75.47	0	0
GCA_000494105.1_Nanoarchaeota_OTU_1	Removed – backbone Nano_AAA011_G17	Nanoarchaeota	Woesearchaeota	1.1439	32		1482	PRJNA213452	73.83	2.8	100
GCA_000387965.1_Nanoarchaeote_Nst1	Removed – backbone nanoarcheeote_Nst1	Nanoarchaeota	Nanoarchaeota	0.549214	24.3		627	PRJNA386514	67.52	0.93	100
ASM188998v1_Ca_Micrarchaeum_ARMAN2		Micrarchaeota	Micrarchaeota	1.01	47.2		1126	Ga0052122 (JGI Gold)	84.11	0.93	0
Altiarchaeum_SM1_CGI		Altiarchaeales	Altiarchaeales	1.46	32.7		1149	https://www.nature.com/articles/ncomms6497#supplementary-information	90.34	0.93	0
CCXY01000000_Altiarchaeum_SM1_MSI		Altiarchaeales	Altiarchaeales	3.3	32.1		3225	PRJEB6121 (ENA)	95.02	56.43	95.74

## Sheet: Table S2
Table S2: Amino acid frequencies of DPANN archaea, a representative set of archaea outside of the DPANN superphylum and bacterial symbionts. Amino acids are listed in their single letter code.
Genome	Category	A	R	N	D	C	Q	E	G	H	I	L	K	M	F	P	S	T	W	Y	V
Archaea_DPANN_Aenigmarchaeota_ASM178463v1_Micrarcheota_RBG_16_49_10_1	DPANN	0.059	0.049	0.041	0.052	0.012	0.024	0.07	0.074	0.015	0.076	0.095	0.083	0.027	0.049	0.038	0.066	0.052	0.01	0.036	0.072
Archaea_DPANN_Aenigmarchaeota_ASM178658v1_Micrarcheota_RBG_16_36_9_1	DPANN	0.052	0.042	0.054	0.051	0.013	0.024	0.073	0.063	0.014	0.094	0.089	0.096	0.024	0.049	0.036	0.066	0.05	0.01	0.036	0.063
Archaea_DPANN_Aenigmarchaeota_ASM187398v1_Aenigmarchaeota_CG1_02_38_14_1	DPANN	0.05	0.045	0.047	0.054	0.013	0.027	0.075	0.066	0.015	0.089	0.092	0.098	0.025	0.048	0.036	0.064	0.048	0.011	0.035	0.063
Archaea_DPANN_Aenigmarchaeota_ASM225505v1_Aenigmarchaeota_ex4484_14_1	DPANN	0.062	0.047	0.042	0.051	0.012	0.025	0.076	0.063	0.016	0.09	0.089	0.104	0.025	0.045	0.037	0.058	0.049	0.009	0.033	0.066
Archaea_DPANN_Aenigmarchaeota_ASM268896v1_Archaeon_ARS1018_1	DPANN	0.056	0.039	0.057	0.067	0.014	0.028	0.068	0.068	0.018	0.08	0.078	0.079	0.025	0.043	0.035	0.07	0.059	0.012	0.039	0.063
Archaea_DPANN_Aenigmarchaeota_ASM278114v1_Aenigmarchaeota_CG01_land_8_20_14_3_00_37_9_1	DPANN	0.05	0.044	0.047	0.053	0.013	0.027	0.074	0.067	0.014	0.089	0.093	0.098	0.025	0.049	0.036	0.064	0.048	0.011	0.035	0.063
Archaea_DPANN_Aenigmarchaeota_ASM278186v1_Aenigmarchaeota_CG15_BIG_FIL_POST_REV_8_21_14_020_37_27_1	DPANN	0.049	0.044	0.048	0.053	0.013	0.027	0.075	0.066	0.015	0.089	0.093	0.099	0.025	0.049	0.036	0.063	0.047	0.011	0.035	0.063
Archaea_DPANN_Aenigmarchaeota_ASM278280v1_Aenigmarchaeota_CG_4_8_14_3_um_filter_37_24_1	DPANN	0.049	0.044	0.047	0.054	0.013	0.027	0.074	0.066	0.014	0.089	0.093	0.1	0.025	0.049	0.036	0.063	0.047	0.011	0.035	0.063
Archaea_DPANN_Aenigmarchaeota_ASM278426v1_Aenigmarchaeota_CG_4_10_14_3_um_filter_37_21_1	DPANN	0.049	0.044	0.048	0.054	0.014	0.027	0.074	0.067	0.014	0.088	0.092	0.098	0.025	0.049	0.036	0.063	0.048	0.011	0.035	0.063
Archaea_DPANN_Aenigmarchaeota_ASM278963v1_Aenigmarchaeota_CG_4_9_14_3_um_filter_37_18_1	DPANN	0.049	0.044	0.048	0.053	0.013	0.027	0.074	0.066	0.015	0.089	0.093	0.099	0.025	0.05	0.036	0.063	0.047	0.011	0.035	0.063
Archaea_DPANN_Aenigmarchaeota_ASM279185v1_Aenigmarchaeota_CG_4_10_14_0_8_um_filter_37_24_1	DPANN	0.05	0.044	0.047	0.053	0.013	0.027	0.074	0.066	0.014	0.089	0.093	0.099	0.025	0.049	0.036	0.063	0.047	0.011	0.035	0.064
Archaea_DPANN_Altiarchaeales_ASM172383v1_Altiarchaeales_WOR_SM1_79_1	DPANN	0.058	0.044	0.051	0.06	0.015	0.021	0.076	0.072	0.018	0.088	0.087	0.08	0.024	0.044	0.037	0.059	0.05	0.012	0.038	0.066
Archaea_DPANN_Altiarchaeales_ASM172384v1_Altiarchaeales_WOR_SM1_SCG_1	DPANN	0.058	0.039	0.059	0.058	0.016	0.02	0.079	0.069	0.016	0.092	0.085	0.09	0.023	0.043	0.034	0.059	0.051	0.01	0.037	0.063
Archaea_DPANN_Altiarchaeales_ASM172385v1_Altiarchaeales_WOR_SM1_86-2_1	DPANN	0.061	0.048	0.045	0.06	0.015	0.02	0.08	0.074	0.018	0.087	0.088	0.083	0.026	0.043	0.036	0.056	0.046	0.01	0.036	0.068
Archaea_DPANN_Altiarchaeales_ASM174278v1_Altiarchaeales_IMC4_1	DPANN	0.075	0.048	0.043	0.056	0.014	0.023	0.072	0.078	0.017	0.078	0.086	0.079	0.028	0.041	0.037	0.058	0.052	0.009	0.033	0.073
Archaea_DPANN_Altiarchaeales_ASM187384v1_Altiarchaeum_CG2_30_32_3053_1	DPANN	0.056	0.037	0.067	0.054	0.014	0.021	0.076	0.063	0.015	0.101	0.081	0.101	0.024	0.048	0.029	0.056	0.05	0.008	0.038	0.061
Archaea_DPANN_Altiarchaeales_ASM208398v1_Altiarchaeales_A3_1	DPANN	0.054	0.035	0.067	0.054	0.015	0.022	0.078	0.061	0.015	0.1	0.085	0.101	0.023	0.05	0.03	0.057	0.048	0.008	0.039	0.059
Archaea_DPANN_Altiarchaeales_ASM225440v1_Altiarchaeales_ex4484_96_1	DPANN	0.063	0.046	0.043	0.059	0.014	0.024	0.069	0.073	0.017	0.08	0.101	0.074	0.027	0.039	0.036	0.066	0.049	0.009	0.039	0.071
Archaea_DPANN_Altiarchaeales_ASM225494v1_Altiarchaeales_ex4484_43_1	DPANN	0.056	0.064	0.041	0.057	0.012	0.018	0.082	0.071	0.015	0.095	0.095	0.077	0.025	0.041	0.037	0.059	0.047	0.008	0.034	0.065
Archaea_DPANN_Altiarchaeales_ASM276265v1_Altiarchaeaum_CG12_big_fil_rev_8_21_14_0_65_33_22_1	DPANN	0.057	0.037	0.068	0.054	0.014	0.02	0.076	0.064	0.016	0.1	0.081	0.1	0.024	0.047	0.03	0.056	0.051	0.008	0.038	0.062
Archaea_DPANN_Altiarchaeales_ASM278384v1_Altiarchaeum_CG_4_8_14_3_um_filter_33_2054_1	DPANN	0.059	0.037	0.065	0.053	0.014	0.02	0.077	0.064	0.015	0.102	0.081	0.101	0.025	0.048	0.03	0.055	0.048	0.007	0.037	0.062
Archaea_DPANN_Altiarchaeales_ASM278550v1_Altiarchaeum_CG03_land_8_20_14_0_80_32_618_1	DPANN	0.058	0.037	0.067	0.054	0.014	0.02	0.077	0.064	0.015	0.101	0.08	0.101	0.024	0.047	0.029	0.055	0.05	0.007	0.037	0.062
Archaea_DPANN_Altiarchaeales_ASM278910v1_Altiarchaeum_CG_4_9_14_0_8_um_filter_32_206_1	DPANN	0.057	0.037	0.066	0.054	0.014	0.02	0.078	0.063	0.015	0.102	0.081	0.103	0.025	0.048	0.029	0.055	0.048	0.007	0.037	0.061
Archaea_DPANN_Altiarchaeales_ASM279179v1_Altiarchaeum_CG_4_10_14_0_8_um_filter_32_851_1	DPANN	0.057	0.037	0.066	0.054	0.014	0.02	0.077	0.064	0.016	0.102	0.081	0.102	0.024	0.048	0.029	0.055	0.048	0.008	0.038	0.061
Archaea_DPANN_Altiarchaeales_ASM284109v1_Altiarchaeales_HGW-Altiarchaeales-2_1	DPANN	0.053	0.035	0.069	0.054	0.015	0.022	0.079	0.06	0.015	0.096	0.084	0.098	0.022	0.049	0.03	0.06	0.052	0.009	0.041	0.059
Archaea_DPANN_Altiarchaeales_ASM284110v1_Altiarchaeales_HGW-Altiarchaeales-1_1	DPANN	0.054	0.036	0.068	0.055	0.015	0.021	0.079	0.061	0.015	0.098	0.084	0.098	0.023	0.048	0.029	0.058	0.051	0.009	0.04	0.059
Archaea_DPANN_Altiarchaeales_ASM284271v1_Altiarchaeales_HGW-Altiarchaeales-3_1	DPANN	0.057	0.039	0.065	0.058	0.014	0.021	0.075	0.067	0.016	0.097	0.084	0.089	0.023	0.042	0.033	0.06	0.054	0.008	0.037	0.061
Archaea_DPANN_Diapherotrites_ASM249950v1_Diapherotrites_UBA93_1	DPANN	0.064	0.037	0.048	0.049	0.009	0.028	0.082	0.066	0.014	0.079	0.092	0.104	0.021	0.048	0.034	0.065	0.051	0.007	0.028	0.065
Archaea_DPANN_Diapherotrites_ASM268773v1_Diapherotrites_ARS1427_1	DPANN	0.066	0.036	0.049	0.052	0.01	0.029	0.081	0.069	0.014	0.079	0.09	0.098	0.021	0.048	0.034	0.067	0.055	0.008	0.029	0.067
Archaea_DPANN_Diapherotrites_ASM268803v1_Diapherotrites_ARS1307_1	DPANN	0.075	0.04	0.043	0.05	0.012	0.029	0.077	0.071	0.015	0.075	0.096	0.09	0.022	0.05	0.037	0.061	0.05	0.009	0.028	0.071
Archaea_DPANN_Diapherotrites_ASM276297v1_Diapherotrites_CG11_big_fil_rev_8_21_14_0_20_37_9_1	DPANN	0.07	0.035	0.05	0.05	0.01	0.028	0.076	0.068	0.015	0.082	0.089	0.096	0.022	0.051	0.034	0.067	0.053	0.008	0.031	0.066
Archaea_DPANN_Diapherotrites_ASM276322v1_Diapherotrites_CG10_big_fil_rev_8_21_14_0_10_31_34_1	DPANN	0.055	0.032	0.053	0.043	0.011	0.027	0.084	0.06	0.013	0.086	0.097	0.115	0.021	0.059	0.032	0.065	0.05	0.008	0.028	0.06
Archaea_DPANN_Diapherotrites_ASM277889v1_Diapherotrites_CG09_land_8_20_14_0_10_32_12_1	DPANN	0.053	0.036	0.056	0.054	0.011	0.026	0.073	0.058	0.014	0.09	0.095	0.114	0.021	0.047	0.032	0.059	0.049	0.007	0.042	0.063
Archaea_DPANN_Diapherotrites_ASM277906v1_Diapherotrites_CG08_land_8_20_14_0_20_34_12_1	DPANN	0.069	0.039	0.052	0.048	0.013	0.028	0.073	0.06	0.015	0.087	0.1	0.105	0.023	0.048	0.033	0.061	0.047	0.008	0.034	0.058
Archaea_DPANN_Diapherotrites_ASM277907v1_Diapherotrites_CG08_land_8_20_14_0_20_30_16_1	DPANN	0.049	0.033	0.06	0.055	0.012	0.031	0.067	0.054	0.013	0.091	0.102	0.109	0.019	0.053	0.032	0.06	0.052	0.008	0.042	0.059
Archaea_DPANN_Huberarchaea_ASM187288v1_Archaeon_CG2_30_31_98_1	DPANN	0.057	0.033	0.061	0.048	0.015	0.035	0.065	0.057	0.014	0.099	0.091	0.105	0.018	0.052	0.031	0.063	0.053	0.008	0.035	0.061
Archaea_DPANN_Huberarchaea_ASM276266v1_Huberarchaea_CG18_big_fil_WC_8_21_14_2_50_31_19_1	DPANN	0.057	0.032	0.063	0.048	0.017	0.035	0.065	0.057	0.014	0.098	0.089	0.103	0.018	0.051	0.031	0.064	0.054	0.008	0.035	0.06
Archaea_DPANN_Huberarchaea_ASM278059v1_Huberarchaea_CG03_land_8_20_14_0_80_31_114_1	DPANN	0.056	0.032	0.064	0.049	0.017	0.034	0.065	0.058	0.014	0.099	0.088	0.103	0.018	0.051	0.031	0.063	0.054	0.009	0.036	0.06
Archaea_DPANN_Huberarchaea_ASM278096v1_Huberarchaea_CG02_land_8_20_14_3_00_31_209_1	DPANN	0.057	0.032	0.063	0.048	0.016	0.035	0.066	0.057	0.014	0.098	0.089	0.105	0.018	0.052	0.031	0.062	0.053	0.009	0.035	0.06
Archaea_DPANN_Huberarchaea_ASM278322v1_Huberarchaea_CG17_big_fil_post_rev_8_21_14_2_50_31_73_1	DPANN	0.057	0.033	0.061	0.048	0.016	0.035	0.066	0.057	0.015	0.098	0.09	0.104	0.018	0.052	0.032	0.062	0.052	0.009	0.035	0.059
Archaea_DPANN_Huberarchaea_ASM278378v1_Huberarchaea_CG_4_8_14_3_um_filter_1	DPANN	0.056	0.033	0.062	0.048	0.015	0.034	0.067	0.057	0.015	0.099	0.09	0.106	0.019	0.052	0.031	0.061	0.052	0.008	0.036	0.059
Archaea_DPANN_Huberarchaea_ASM278510v1_Huberarchaea_CG_4_10_14_0_8_um_filter_31_133_1	DPANN	0.056	0.033	0.063	0.049	0.017	0.035	0.067	0.057	0.015	0.098	0.089	0.105	0.018	0.051	0.031	0.062	0.052	0.008	0.035	0.059
Archaea_DPANN_Huberarchaea_ASM278927v1_Huberarchaea_CG_4_9_14_0_8_um_filter_31_21_1	DPANN	0.056	0.032	0.068	0.048	0.017	0.035	0.064	0.057	0.014	0.098	0.088	0.101	0.018	0.051	0.031	0.065	0.056	0.009	0.036	0.059
Archaea_DPANN_Huberarchaea_ASM279031v1_Huberarchaea_CG_4_9_14_3_um_filter_31_125_1	DPANN	0.057	0.033	0.061	0.048	0.016	0.035	0.066	0.057	0.014	0.098	0.09	0.106	0.019	0.052	0.031	0.062	0.051	0.008	0.035	0.06
Archaea_DPANN_Micrarchaeota_ASM187147v1_Micrarcheota_CG1_02_47_40_1	DPANN	0.085	0.048	0.039	0.041	0.014	0.028	0.08	0.077	0.015	0.07	0.095	0.084	0.025	0.047	0.036	0.069	0.045	0.008	0.033	0.061
Archaea_DPANN_Micrarchaeota_ASM187149v1_Micrarcheota_CG1_02_51_15_1	DPANN	0.102	0.056	0.039	0.043	0.014	0.032	0.068	0.07	0.018	0.052	0.1	0.067	0.019	0.045	0.042	0.067	0.052	0.009	0.028	0.076
Archaea_DPANN_Micrarchaeota_ASM187159v1_Micrarcheota_CG1_02_55_22_1	DPANN	0.107	0.055	0.038	0.048	0.011	0.029	0.063	0.075	0.018	0.052	0.1	0.06	0.018	0.041	0.044	0.068	0.056	0.009	0.031	0.077
Archaea_DPANN_Micrarchaeota_ASM187160v1_Micrarcheota_CG1_02_55_41_1	DPANN	0.096	0.055	0.037	0.047	0.014	0.028	0.079	0.076	0.017	0.046	0.101	0.076	0.018	0.046	0.04	0.059	0.045	0.01	0.031	0.079
Archaea_DPANN_Micrarchaeota_ASM187165v1_Micrarcheota_CG1_02_60_51_1	DPANN	0.117	0.057	0.033	0.046	0.014	0.028	0.068	0.08	0.015	0.045	0.098	0.068	0.02	0.045	0.041	0.06	0.047	0.01	0.03	0.075
Archaea_DPANN_Micrarchaeota_ASM188998v1_Micrararchaeum_ARMAN_1_1	DPANN	0.08	0.042	0.048	0.046	0.007	0.024	0.064	0.071	0.015	0.082	0.088	0.077	0.03	0.042	0.036	0.082	0.049	0.007	0.043	0.065
Archaea_DPANN_Micrarchaeota_ASM189651v1_Micrararchaeum_sp.AZ1_JPUK01_1	DPANN	0.081	0.042	0.048	0.046	0.007	0.024	0.064	0.071	0.015	0.083	0.088	0.078	0.03	0.043	0.035	0.083	0.048	0.007	0.043	0.064
Archaea_DPANN_Micrarchaeota_ASM221416v1_Micrararchaeota_Mia14_1	DPANN	0.062	0.037	0.059	0.054	0.007	0.022	0.063	0.066	0.014	0.09	0.09	0.085	0.026	0.043	0.035	0.085	0.048	0.007	0.047	0.061
Archaea_DPANN_Micrarchaeota_ASM249863v1_Micrarchaeota_UBA514_1	DPANN	0.08	0.043	0.046	0.047	0.008	0.023	0.064	0.07	0.015	0.083	0.088	0.079	0.031	0.042	0.035	0.08	0.046	0.007	0.041	0.065
Archaea_DPANN_Micrarchaeota_ASM249909v1_Micrarchaeota_UBA524_1	DPANN	0.08	0.042	0.047	0.046	0.007	0.023	0.064	0.071	0.015	0.082	0.088	0.078	0.03	0.043	0.035	0.082	0.047	0.007	0.042	0.065
Archaea_DPANN_Micrarchaeota_ASM249937v1_Micrarchaeota_UBA96_1	DPANN	0.085	0.048	0.039	0.041	0.014	0.028	0.081	0.077	0.015	0.069	0.094	0.084	0.025	0.046	0.035	0.068	0.044	0.008	0.032	0.061
Archaea_DPANN_Micrarchaeota_ASM249940v1_Micrarchaeota_UBA95_1	DPANN	0.094	0.053	0.038	0.048	0.014	0.027	0.078	0.076	0.017	0.045	0.099	0.073	0.018	0.046	0.04	0.06	0.046	0.011	0.031	0.079
Archaea_DPANN_Micrarchaeota_ASM250177v1_Micrarchaeota_UBA523_1	DPANN	0.084	0.046	0.046	0.047	0.008	0.024	0.062	0.074	0.015	0.081	0.088	0.073	0.028	0.043	0.036	0.078	0.048	0.007	0.041	0.067
Archaea_DPANN_Micrarchaeota_ASM250272v1_Micrarchaeota_UBA581_1	DPANN	0.085	0.047	0.046	0.048	0.008	0.024	0.062	0.075	0.015	0.081	0.087	0.073	0.028	0.042	0.036	0.078	0.048	0.007	0.041	0.067
Archaea_DPANN_Micrarchaeota_ASM250314v1_Micrarchaeota_UBA267_1	DPANN	0.081	0.042	0.048	0.046	0.007	0.023	0.063	0.071	0.015	0.082	0.088	0.077	0.03	0.042	0.035	0.082	0.048	0.007	0.042	0.065
Archaea_DPANN_Micrarchaeota_ASM250322v1_Micrarchaeota_UBA448_1	DPANN	0.081	0.042	0.047	0.046	0.007	0.023	0.064	0.071	0.015	0.082	0.088	0.078	0.03	0.042	0.035	0.081	0.047	0.007	0.042	0.065
Archaea_DPANN_Micrarchaeota_ASM250503v1_Micrarchaeota_UBA93_1	DPANN	0.116	0.057	0.032	0.046	0.014	0.028	0.069	0.079	0.015	0.045	0.098	0.068	0.02	0.045	0.041	0.06	0.046	0.01	0.03	0.075
Archaea_DPANN_Micrarchaeota_ASM250514v1_Micrarchaeota_UBA615_1	DPANN	0.081	0.042	0.047	0.047	0.007	0.023	0.064	0.071	0.015	0.082	0.088	0.077	0.03	0.042	0.035	0.081	0.048	0.007	0.042	0.065
Archaea_DPANN_Micrarchaeota_ASM250565v1_Micrarchaeota_UBA510_1	DPANN	0.084	0.046	0.046	0.047	0.008	0.024	0.062	0.074	0.015	0.081	0.088	0.074	0.028	0.043	0.036	0.078	0.048	0.007	0.041	0.067
Archaea_DPANN_Micrarchaeota_ASM250738v1_Micrarchaeota_UBA97_1	DPANN	0.106	0.055	0.037	0.048	0.011	0.029	0.062	0.075	0.017	0.052	0.099	0.058	0.017	0.041	0.043	0.068	0.056	0.009	0.031	0.077
Archaea_DPANN_Micrarchaeota_ASM276320v1_Micrararchaeota_CG10_big_fil_rev_8_21_14_0_10_60_32_1	DPANN	0.118	0.057	0.032	0.046	0.015	0.028	0.069	0.081	0.015	0.045	0.098	0.068	0.02	0.045	0.041	0.061	0.046	0.01	0.03	0.075
Archaea_DPANN_Micrarchaeota_ASM276325v1_Micrararchaeota_CG09_land_8_20_14_0_10_60_16_1	DPANN	0.118	0.057	0.033	0.046	0.014	0.028	0.068	0.08	0.015	0.045	0.099	0.068	0.02	0.045	0.041	0.06	0.047	0.01	0.03	0.075
Archaea_DPANN_Micrarchaeota_ASM276327v1_Micrararchaeota_CG09_land_8_20_14_0_10_55_25_1	DPANN	0.094	0.055	0.037	0.048	0.015	0.027	0.079	0.077	0.017	0.046	0.1	0.076	0.018	0.046	0.04	0.06	0.045	0.01	0.031	0.079
Archaea_DPANN_Micrarchaeota_ASM276334v1_Micrararchaeota_CG08_land_8_20_14_0_20_59_11_1	DPANN	0.109	0.061	0.031	0.049	0.014	0.026	0.067	0.08	0.016	0.051	0.094	0.064	0.024	0.042	0.042	0.06	0.05	0.01	0.029	0.079
Archaea_DPANN_Micrarchaeota_ASM277842v1_Micrararchaeota_CG10_big_fil_rev_8_21_14_0_10_59_7_1	DPANN	0.11	0.06	0.032	0.047	0.014	0.025	0.066	0.081	0.016	0.052	0.094	0.066	0.025	0.043	0.042	0.06	0.049	0.01	0.029	0.077
Archaea_DPANN_Micrarchaeota_ASM277845v1_Micrararchaeota_CG10_big_fil_rev_8_21_14_0_10_45_29_1	DPANN	0.09	0.043	0.042	0.044	0.015	0.033	0.072	0.073	0.017	0.072	0.092	0.087	0.027	0.045	0.039	0.071	0.041	0.009	0.033	0.055
Archaea_DPANN_Micrarchaeota_ASM277891v1_Micrararchaeota_CG08_land_8_20_14_0_20_49_17_1	DPANN	0.088	0.05	0.041	0.047	0.013	0.029	0.066	0.076	0.018	0.07	0.098	0.073	0.026	0.042	0.04	0.064	0.051	0.008	0.034	0.068
Archaea_DPANN_Micrarchaeota_ASM277968v1_Micrararchaeota_CG06_land_8_20_14_3_00_50_6_1	DPANN	0.089	0.05	0.04	0.047	0.013	0.029	0.065	0.076	0.017	0.07	0.099	0.072	0.026	0.042	0.04	0.064	0.05	0.008	0.033	0.068
Archaea_DPANN_Micrarchaeota_ASM278525v1_Micrararchaeota_CG_4_10_14_0_8_um_filter_60_7_1	DPANN	0.117	0.058	0.032	0.046	0.014	0.028	0.069	0.08	0.016	0.045	0.099	0.069	0.019	0.045	0.041	0.06	0.046	0.01	0.03	0.076
Archaea_DPANN_Micrarchaeota_ASM278556v1_Micrararchaeota_CG10_big_fil_rev_8_21_14_0_10_54_18_1	DPANN	0.094	0.053	0.038	0.048	0.014	0.027	0.079	0.077	0.017	0.046	0.099	0.074	0.018	0.047	0.041	0.061	0.046	0.011	0.031	0.079
Archaea_DPANN_Micrarchaeota_ASM279291v1_Micrararchaeota_CG_4_10_14_0_2_um_filter_60_11_1	DPANN	0.118	0.057	0.032	0.046	0.014	0.028	0.068	0.08	0.015	0.045	0.099	0.069	0.02	0.045	0.041	0.06	0.047	0.01	0.03	0.075
Archaea_DPANN_Micrarchaeota_ASM279293v1_Micrararchaeota_CG_4_10_14_0_2_um_filter_55_9_1	DPANN	0.094	0.054	0.038	0.047	0.014	0.028	0.078	0.078	0.016	0.046	0.099	0.074	0.018	0.046	0.041	0.061	0.048	0.01	0.031	0.079
Archaea_DPANN_Micrarchaeota_ASM279295v1_Micrararchaeota_CG_4_10_14_0_2_um_filter_49_7_1	DPANN	0.089	0.05	0.041	0.047	0.013	0.029	0.065	0.077	0.017	0.069	0.097	0.07	0.026	0.042	0.04	0.065	0.052	0.008	0.034	0.069
Archaea_DPANN_Nanoarchaeota_ASM155201v1_Nanopusillus_acidolobi_7A_1	DPANN	0.037	0.032	0.079	0.048	0.006	0.024	0.071	0.052	0.009	0.124	0.1	0.09	0.016	0.048	0.032	0.063	0.04	0.008	0.069	0.05
Archaea_DPANN_Nanoarchaeota_GCA_000387965.1_Nst1	DPANN	0.037	0.034	0.077	0.05	0.006	0.023	0.072	0.052	0.01	0.125	0.101	0.095	0.016	0.047	0.032	0.059	0.039	0.008	0.067	0.051
Archaea_DPANN_Nanoarchaeota_NanoarchaeotaOTU2_JGI_OTU-2_1	DPANN	0.046	0.042	0.06	0.053	0.013	0.026	0.078	0.057	0.015	0.093	0.095	0.107	0.02	0.047	0.031	0.062	0.046	0.009	0.04	0.054
Archaea_DPANN_Nanohaloarchaea_ASM156387v1_Nanohaloarchaea_B1-BR10_U2g1_1	DPANN	0.058	0.049	0.041	0.07	0.006	0.032	0.119	0.068	0.017	0.064	0.086	0.063	0.022	0.038	0.033	0.064	0.052	0.008	0.033	0.072
Archaea_DPANN_Nanohaloarchaea_ASM22035v1_Nanosalinarum_sp._sp.J07AB56_1	DPANN	0.076	0.064	0.034	0.075	0.007	0.036	0.098	0.079	0.018	0.044	0.088	0.037	0.021	0.035	0.039	0.076	0.056	0.009	0.027	0.081
Archaea_DPANN_Nanohaloarchaea_ASM22037v1_Nanosalina_sp._sp.J07AB43_1	DPANN	0.059	0.048	0.046	0.074	0.007	0.038	0.103	0.069	0.017	0.062	0.082	0.058	0.024	0.039	0.034	0.076	0.052	0.009	0.033	0.069
Archaea_DPANN_Novel lineage_ASM249452v1_TPA_asm_archaeon_UBA490_1	DPANN	0.071	0.043	0.04	0.052	0.009	0.024	0.079	0.074	0.016	0.076	0.094	0.082	0.024	0.041	0.035	0.074	0.053	0.009	0.031	0.068
Archaea_DPANN_Novel lineage_ASM249546v1_TPA_asm_archaeon_UBA55_1	DPANN	0.071	0.045	0.037	0.052	0.009	0.024	0.077	0.073	0.016	0.076	0.094	0.079	0.025	0.04	0.035	0.073	0.051	0.009	0.031	0.067
Archaea_DPANN_Novel lineage_ASM250198v1_Micrararchaeota_UBA140_1	DPANN	0.071	0.043	0.04	0.051	0.009	0.024	0.079	0.075	0.016	0.076	0.094	0.081	0.024	0.041	0.035	0.074	0.052	0.009	0.031	0.068
Archaea_DPANN_Novel lineage_ASM250213v1_Archaeon_UBA543_1	DPANN	0.072	0.039	0.042	0.052	0.011	0.027	0.074	0.07	0.018	0.077	0.092	0.092	0.025	0.043	0.038	0.058	0.056	0.01	0.031	0.069
Archaea_DPANN_Novel lineage_ASM250552v1_TPA_asm_archaeon_UBA431_1	DPANN	0.055	0.038	0.047	0.049	0.011	0.032	0.081	0.058	0.017	0.068	0.109	0.082	0.019	0.058	0.031	0.078	0.053	0.008	0.039	0.061
Archaea_DPANN_Novel lineage_ASM272549v1_Woesearchaeota_RS366_1	DPANN	0.052	0.039	0.069	0.06	0.007	0.031	0.068	0.062	0.015	0.084	0.082	0.094	0.022	0.045	0.033	0.072	0.054	0.01	0.042	0.055
Archaea_DPANN_Novel lineage_ASM276326v1_Archaeon_CG10_big_fil_rev_8_21_14_0_10_43_11_1	DPANN	0.075	0.047	0.045	0.052	0.012	0.034	0.063	0.063	0.023	0.067	0.098	0.072	0.021	0.049	0.035	0.067	0.061	0.009	0.035	0.073
Archaea_DPANN_Novel lineage_ASM277959v1_Archaeon_CG07_land_8_20_14_0_80_38_8_1	DPANN	0.055	0.036	0.066	0.051	0.014	0.022	0.07	0.061	0.015	0.086	0.097	0.094	0.024	0.051	0.031	0.066	0.048	0.009	0.041	0.063
Archaea_DPANN_Novel lineage_ASM277979v1_Archaeon_CG06_land_8_20_14_3_00_37_11_1	DPANN	0.055	0.036	0.066	0.051	0.014	0.021	0.07	0.061	0.014	0.087	0.097	0.095	0.024	0.051	0.031	0.066	0.049	0.009	0.041	0.063
Archaea_DPANN_Pacearchaeota_ASM178639v1_Pacearcheota_RBG_13_36_9_1	DPANN	0.056	0.045	0.052	0.049	0.013	0.026	0.083	0.063	0.014	0.087	0.093	0.101	0.021	0.05	0.032	0.063	0.045	0.01	0.04	0.057
Archaea_DPANN_Pacearchaeota_ASM178641v1_Pacearcheota_RBG_19FT_COMBO_34_9_1	DPANN	0.054	0.042	0.054	0.048	0.013	0.026	0.08	0.063	0.013	0.099	0.089	0.109	0.022	0.05	0.033	0.061	0.045	0.009	0.035	0.053
Archaea_DPANN_Pacearchaeota_ASM178642v1_Pacearcheota_RBG_16_35_8_1	DPANN	0.057	0.043	0.051	0.048	0.01	0.027	0.074	0.066	0.015	0.09	0.092	0.103	0.025	0.052	0.033	0.062	0.046	0.01	0.035	0.061
Archaea_DPANN_Pacearchaeota_ASM178728v1_Pacearcheota_RBG_13_33_26_1	DPANN	0.054	0.042	0.055	0.048	0.013	0.026	0.081	0.062	0.013	0.098	0.089	0.108	0.022	0.05	0.033	0.062	0.046	0.009	0.035	0.053
Archaea_DPANN_Pacearchaeota_ASM187212v1_Pacearcheota_CG1_02_30_18_1	DPANN	0.043	0.036	0.055	0.045	0.01	0.025	0.084	0.062	0.013	0.093	0.099	0.116	0.021	0.056	0.031	0.07	0.042	0.009	0.035	0.055
Archaea_DPANN_Pacearchaeota_ASM187214v1_Pacearcheota_CG1_02_31_27_1	DPANN	0.049	0.037	0.057	0.051	0.014	0.026	0.079	0.057	0.014	0.098	0.094	0.113	0.02	0.051	0.032	0.06	0.046	0.009	0.038	0.057
Archaea_DPANN_Pacearchaeota_ASM187218v1_Pacearcheota_CG1_02_32_21_1	DPANN	0.05	0.041	0.058	0.051	0.011	0.027	0.074	0.063	0.015	0.093	0.09	0.102	0.02	0.048	0.031	0.07	0.045	0.009	0.038	0.062
Archaea_DPANN_Pacearchaeota_ASM187231v1_Pacearcheota_CG1_02_39_14_1	DPANN	0.061	0.049	0.048	0.054	0.01	0.026	0.079	0.072	0.016	0.083	0.091	0.086	0.023	0.048	0.034	0.067	0.045	0.01	0.034	0.065
Archaea_DPANN_Pacearchaeota_ASM187232v1_Pacearcheota_CG1_02_35_32_1	DPANN	0.055	0.045	0.049	0.056	0.011	0.028	0.077	0.068	0.015	0.085	0.091	0.098	0.023	0.047	0.032	0.063	0.046	0.011	0.035	0.065
Archaea_DPANN_Pacearchaeota_ASM187279v1_Pacearcheota_CG1_02_32_132_1	DPANN	0.056	0.043	0.054	0.053	0.01	0.026	0.075	0.07	0.015	0.087	0.092	0.094	0.022	0.05	0.032	0.068	0.045	0.01	0.035	0.063
Archaea_DPANN_Pacearchaeota_ASM225439v1_Pacearcheota_ex4484_71_1	DPANN	0.051	0.045	0.049	0.05	0.01	0.023	0.082	0.068	0.013	0.084	0.093	0.109	0.021	0.051	0.033	0.069	0.043	0.009	0.035	0.064
Archaea_DPANN_Pacearchaeota_ASM225480v1_Pacearcheota_ex4484_31_1	DPANN	0.06	0.047	0.041	0.037	0.014	0.021	0.09	0.051	0.014	0.088	0.104	0.128	0.018	0.05	0.032	0.055	0.042	0.008	0.033	0.066
Archaea_DPANN_Pacearchaeota_ASM249601v1_Pacearchaeota_UBA73_1	DPANN	0.062	0.048	0.049	0.052	0.012	0.03	0.075	0.069	0.015	0.079	0.09	0.079	0.021	0.05	0.036	0.066	0.05	0.01	0.036	0.067
Archaea_DPANN_Pacearchaeota_ASM249621v1_Parvarchaeota_UBA519_1	DPANN	0.057	0.033	0.064	0.05	0.007	0.023	0.064	0.06	0.012	0.094	0.094	0.092	0.022	0.051	0.032	0.08	0.048	0.007	0.043	0.061
Archaea_DPANN_Pacearchaeota_ASM249728v1_Pacearchaeota_UBA92_1	DPANN	0.054	0.043	0.056	0.053	0.01	0.026	0.075	0.069	0.015	0.087	0.091	0.094	0.021	0.049	0.032	0.068	0.045	0.01	0.035	0.062
Archaea_DPANN_Pacearchaeota_ASM249868v1_Parvarchaeota_UBA515_1	DPANN	0.057	0.035	0.063	0.051	0.007	0.022	0.063	0.063	0.012	0.094	0.091	0.09	0.023	0.049	0.032	0.081	0.05	0.007	0.044	0.062
Archaea_DPANN_Pacearchaeota_ASM249918v1_Pacearchaeota_UBA284_1	DPANN	0.048	0.037	0.062	0.051	0.013	0.029	0.076	0.055	0.014	0.099	0.09	0.104	0.022	0.05	0.031	0.063	0.048	0.01	0.04	0.05
Archaea_DPANN_Pacearchaeota_ASM249965v1_Parvarchaeota_UBA506_1	DPANN	0.058	0.035	0.062	0.051	0.008	0.022	0.062	0.064	0.012	0.092	0.089	0.088	0.023	0.049	0.033	0.083	0.051	0.007	0.044	0.063
Archaea_DPANN_Pacearchaeota_ASM250204v1_Parvarchaeota_UBA573_1	DPANN	0.057	0.033	0.064	0.05	0.007	0.023	0.064	0.061	0.012	0.094	0.094	0.092	0.022	0.051	0.032	0.08	0.048	0.007	0.043	0.061
Archaea_DPANN_Pacearchaeota_ASM250252v1_Parvarchaeota_UBA575_1	DPANN	0.057	0.035	0.063	0.051	0.007	0.022	0.063	0.063	0.012	0.094	0.091	0.09	0.023	0.049	0.032	0.081	0.049	0.007	0.044	0.062
Archaea_DPANN_Pacearchaeota_ASM250321v1_Parvarchaeota_UBA446_1	DPANN	0.057	0.036	0.063	0.051	0.007	0.022	0.063	0.063	0.012	0.094	0.091	0.09	0.023	0.049	0.032	0.081	0.05	0.007	0.044	0.062
Archaea_DPANN_Pacearchaeota_ASM250330v1_Parvarchaeota_UBA449_1	DPANN	0.057	0.033	0.065	0.05	0.007	0.023	0.064	0.061	0.012	0.095	0.094	0.093	0.022	0.051	0.032	0.079	0.048	0.007	0.043	0.061
Archaea_DPANN_Pacearchaeota_ASM250391v1_Parvarchaeota_UBA264_1	DPANN	0.057	0.035	0.063	0.051	0.007	0.022	0.062	0.063	0.012	0.094	0.09	0.089	0.023	0.049	0.032	0.081	0.05	0.007	0.044	0.062
Archaea_DPANN_Pacearchaeota_ASM250399v1_Parvarchaeota_UBA265_1	DPANN	0.057	0.034	0.064	0.05	0.007	0.023	0.064	0.061	0.012	0.094	0.094	0.092	0.022	0.051	0.032	0.08	0.048	0.007	0.043	0.061
Archaea_DPANN_Pacearchaeota_ASM250507v1_Parvarchaeota_UBA569_1	DPANN	0.057	0.034	0.064	0.05	0.007	0.023	0.064	0.061	0.012	0.094	0.094	0.092	0.022	0.051	0.032	0.08	0.048	0.006	0.043	0.061
Archaea_DPANN_Pacearchaeota_ASM250511v1_Parvarchaeota_UBA614_1	DPANN	0.057	0.035	0.063	0.051	0.007	0.022	0.062	0.063	0.012	0.094	0.09	0.09	0.023	0.049	0.032	0.081	0.05	0.007	0.044	0.062
Archaea_DPANN_Pacearchaeota_ASM268619v1_Pacearcheota_ARS23_1	DPANN	0.068	0.047	0.051	0.068	0.01	0.031	0.068	0.072	0.018	0.067	0.081	0.069	0.023	0.042	0.039	0.072	0.059	0.014	0.037	0.062
Archaea_DPANN_Pacearchaeota_ASM268635v1_Pacearcheota_ARS1301_1	DPANN	0.053	0.041	0.049	0.049	0.012	0.028	0.08	0.066	0.014	0.091	0.091	0.114	0.022	0.051	0.032	0.06	0.046	0.009	0.032	0.061
Archaea_DPANN_Pacearchaeota_ASM268725v1_Pacearcheota_ARS50_1	DPANN	0.074	0.054	0.036	0.057	0.01	0.036	0.076	0.079	0.02	0.057	0.097	0.072	0.022	0.042	0.039	0.063	0.052	0.012	0.029	0.073
Archaea_DPANN_Pacearchaeota_ASM268797v1_Pacearcheota_ARS1318_1	DPANN	0.05	0.042	0.053	0.058	0.014	0.026	0.082	0.068	0.015	0.081	0.089	0.094	0.021	0.05	0.032	0.067	0.045	0.009	0.034	0.07
Archaea_DPANN_Pacearchaeota_ASM268801v1_Pacearcheota_ARS1309_1	DPANN	0.057	0.046	0.047	0.059	0.01	0.026	0.078	0.071	0.015	0.081	0.092	0.091	0.02	0.047	0.034	0.071	0.046	0.009	0.033	0.066
Archaea_DPANN_Pacearchaeota_ASM268816v1_Pacearcheota_ARS1285_1	DPANN	0.05	0.04	0.059	0.059	0.01	0.027	0.077	0.064	0.016	0.093	0.091	0.1	0.022	0.048	0.032	0.062	0.045	0.008	0.035	0.058
Archaea_DPANN_Pacearchaeota_ASM268833v1_Pacearcheota_ARS1180_1	DPANN	0.045	0.047	0.058	0.062	0.01	0.024	0.081	0.065	0.016	0.088	0.093	0.097	0.021	0.047	0.031	0.066	0.042	0.009	0.037	0.059
Archaea_DPANN_Pacearchaeota_ASM268841v1_Pacearcheota_ARS1160_1	DPANN	0.059	0.045	0.049	0.058	0.011	0.028	0.08	0.07	0.016	0.077	0.09	0.09	0.023	0.046	0.033	0.067	0.051	0.011	0.035	0.062
Archaea_DPANN_Pacearchaeota_ASM268875v1_Archaeon_ARS109_1	DPANN	0.044	0.038	0.061	0.05	0.011	0.026	0.074	0.059	0.016	0.101	0.091	0.119	0.021	0.049	0.031	0.063	0.046	0.009	0.037	0.053
Archaea_DPANN_Pacearchaeota_ASM268887v1_Pacearcheota_ARS103_1	DPANN	0.047	0.043	0.058	0.065	0.012	0.027	0.075	0.068	0.018	0.079	0.086	0.088	0.022	0.047	0.033	0.065	0.05	0.012	0.039	0.065
Archaea_DPANN_Pacearchaeota_ASM268998v1_Pacearcheota_ARS1126_1	DPANN	0.043	0.037	0.061	0.051	0.01	0.025	0.077	0.058	0.014	0.104	0.092	0.121	0.02	0.05	0.03	0.064	0.047	0.009	0.035	0.052
Archaea_DPANN_Pacearchaeota_ASM269044v1_Pacearcheota_ARS10_1	DPANN	0.078	0.053	0.046	0.064	0.01	0.036	0.071	0.076	0.018	0.061	0.08	0.067	0.025	0.039	0.041	0.063	0.061	0.015	0.034	0.062
Archaea_DPANN_Pacearchaeota_ASM273111v1_Pacearcheota_NP1466_1	DPANN	0.044	0.04	0.059	0.05	0.011	0.025	0.076	0.061	0.015	0.105	0.093	0.113	0.021	0.05	0.032	0.064	0.045	0.009	0.036	0.052
Archaea_DPANN_Pacearchaeota_ASM276273v1_Pacearcheota_CG11_big_fil_rev_8_21_14_0_20_30_13_1	DPANN	0.043	0.035	0.058	0.046	0.01	0.026	0.083	0.062	0.013	0.092	0.098	0.114	0.021	0.055	0.03	0.071	0.043	0.009	0.036	0.056
Archaea_DPANN_Pacearchaeota_ASM276303v1_Pacearcheota_CG10_big_fil_rev_8_21_14_0_10_35_13_1	DPANN	0.049	0.049	0.055	0.049	0.01	0.023	0.078	0.068	0.015	0.088	0.093	0.094	0.024	0.041	0.032	0.07	0.052	0.009	0.037	0.065
Archaea_DPANN_Pacearchaeota_ASM276307v1_Pacearcheota_CG10_big_fil_rev_8_21_14_0_10_Pacearchaeota_34_76_1	DPANN	0.054	0.044	0.056	0.055	0.01	0.026	0.076	0.069	0.015	0.089	0.089	0.087	0.022	0.05	0.033	0.072	0.046	0.01	0.035	0.062
Archaea_DPANN_Pacearchaeota_ASM276308v1_Pacearcheota_CG10_big_fil_rev_8_21_14_0_10_32_14_1	DPANN	0.044	0.04	0.06	0.058	0.013	0.027	0.071	0.062	0.016	0.092	0.09	0.096	0.022	0.049	0.032	0.072	0.048	0.009	0.041	0.06
Archaea_DPANN_Pacearchaeota_ASM276310v1_Pacearcheota_CG10_big_fil_rev_8_21_14_0_10_31_9_1	DPANN	0.049	0.039	0.06	0.052	0.011	0.026	0.072	0.063	0.015	0.095	0.092	0.1	0.02	0.049	0.03	0.07	0.045	0.009	0.039	0.062
Archaea_DPANN_Pacearchaeota_ASM276311v1_Pacearcheota_CG10_big_fil_rev_8_21_14_0_10_Pacearchaeota_31_59_1	DPANN	0.051	0.038	0.056	0.051	0.013	0.025	0.08	0.058	0.013	0.097	0.092	0.112	0.02	0.05	0.031	0.06	0.047	0.009	0.036	0.059
Archaea_DPANN_Pacearchaeota_ASM276315v1_Pacearcheota_CG10_big_fil_rev_8_21_14_0_10_30_48_1	DPANN	0.048	0.04	0.058	0.052	0.01	0.028	0.079	0.062	0.015	0.095	0.094	0.105	0.021	0.05	0.031	0.065	0.044	0.009	0.035	0.059
Archaea_DPANN_Pacearchaeota_ASM276316v1_Pacearcheota_CG10_big_fil_rev_8_21_14_0_10_31_24_1	DPANN	0.05	0.041	0.057	0.052	0.012	0.028	0.075	0.061	0.016	0.089	0.096	0.096	0.021	0.048	0.032	0.074	0.046	0.01	0.038	0.059
Archaea_DPANN_Pacearchaeota_ASM276328v1_Pacearcheota_CG09_land_8_20_14_0_10_30_9_1	DPANN	0.043	0.035	0.057	0.046	0.01	0.025	0.084	0.062	0.013	0.093	0.099	0.114	0.021	0.056	0.031	0.071	0.042	0.009	0.035	0.056
Archaea_DPANN_Pacearchaeota_ASM278028v1_Pacearcheota_CG06_land_8_20_14_3_00_35_12_1	DPANN	0.066	0.042	0.05	0.045	0.013	0.03	0.078	0.059	0.015	0.093	0.092	0.106	0.023	0.048	0.034	0.063	0.046	0.01	0.033	0.055
Archaea_DPANN_Pacearchaeota_ASM278464v1_Pacearcheota_CG_4_10_14_0_8_um_filter_35_169_1	DPANN	0.054	0.045	0.05	0.056	0.01	0.027	0.075	0.069	0.015	0.085	0.091	0.098	0.022	0.048	0.033	0.063	0.046	0.01	0.036	0.066
Archaea_DPANN_Pacearchaeota_ASM278861v1_Pacearcheota_CG_4_9_14_0_2_um_filter_39_13_1	DPANN	0.06	0.049	0.05	0.054	0.01	0.026	0.078	0.071	0.016	0.084	0.091	0.085	0.022	0.049	0.034	0.067	0.045	0.01	0.035	0.065
Archaea_DPANN_Pacearchaeota_ASM278943v1_Pacearcheota_CG_4_9_14_0_8_um_filter_35_24_1	DPANN	0.054	0.045	0.05	0.056	0.01	0.027	0.075	0.07	0.015	0.085	0.091	0.097	0.022	0.048	0.033	0.064	0.046	0.01	0.036	0.066
Archaea_DPANN_Pacearchaeota_ASM279087v1_Huberarchaea_CG_4_9_14_3_um_filter_30_11_1	DPANN	0.043	0.035	0.057	0.046	0.01	0.025	0.083	0.062	0.013	0.092	0.098	0.114	0.021	0.056	0.031	0.07	0.043	0.009	0.035	0.056
Archaea_DPANN_Pacearchaeota_ASM279089v1_Pacearcheota_CG_4_9_14_3_um_filter_31_7_1	DPANN	0.051	0.039	0.055	0.05	0.012	0.025	0.08	0.058	0.014	0.1	0.093	0.114	0.021	0.05	0.031	0.06	0.044	0.009	0.036	0.059
Archaea_DPANN_Pacearchaeota_ASM279090v1_Pacearcheota_CG_4_9_14_3_um_filter_35_19_1	DPANN	0.054	0.045	0.05	0.056	0.01	0.027	0.075	0.069	0.015	0.086	0.091	0.097	0.022	0.048	0.033	0.063	0.046	0.01	0.036	0.066
Archaea_DPANN_Pacearchaeota_ASM279263v1_Pacearcheota_CG_4_10_14_0_2_um_filter_35_33_1	DPANN	0.054	0.045	0.051	0.056	0.01	0.027	0.075	0.07	0.015	0.085	0.091	0.097	0.022	0.048	0.033	0.064	0.046	0.01	0.036	0.066
Archaea_DPANN_Pacearchaeota_ASM279265v1_Pacearcheota_CG_4_10_14_0_2_um_filter_31_10_1	DPANN	0.05	0.038	0.055	0.051	0.013	0.025	0.08	0.058	0.013	0.098	0.093	0.112	0.021	0.05	0.031	0.06	0.046	0.009	0.036	0.059
Archaea_DPANN_Pacearchaeota_ASM279267v1_Pacearcheota_CG_4_10_14_0_2_um_filter_30_11_1	DPANN	0.043	0.035	0.056	0.047	0.01	0.025	0.084	0.062	0.013	0.092	0.098	0.115	0.021	0.055	0.031	0.071	0.043	0.009	0.035	0.056
Archaea_DPANN_Pacearchaeota_ASM279268v1_Pacearcheota_CG_4_10_14_0_2_um_filter_05_32_18_1	DPANN	0.05	0.04	0.06	0.052	0.011	0.027	0.073	0.063	0.015	0.094	0.09	0.1	0.02	0.049	0.031	0.071	0.046	0.009	0.038	0.062
Archaea_DPANN_Pacearchaeota_ASM279415v1_Pacearcheota_CG10_big_fil_rev_8_21_14_0_10_35_219_1	DPANN	0.055	0.045	0.05	0.056	0.01	0.027	0.075	0.069	0.015	0.085	0.091	0.098	0.023	0.048	0.033	0.063	0.046	0.01	0.035	0.066
Archaea_DPANN_Pacearchaeota_ASM279417v1_Pacearcheota_CG10_big_fil_rev_8_21_14_0_10_34_12_1	DPANN	0.049	0.043	0.056	0.048	0.01	0.025	0.081	0.065	0.015	0.09	0.088	0.109	0.023	0.052	0.031	0.067	0.044	0.01	0.034	0.059
Archaea_DPANN_Pacearchaeota_ASM279419v1_Pacearcheota_CG10_big_fil_rev_8_21_14_0_10_32_42_1	DPANN	0.044	0.038	0.057	0.047	0.01	0.025	0.085	0.064	0.014	0.091	0.092	0.112	0.022	0.055	0.032	0.068	0.044	0.009	0.035	0.057
Archaea_DPANN_Pacearchaeota_ASM289765v1_Archaeon_BMS3Abin17_1	DPANN	0.047	0.039	0.059	0.054	0.012	0.026	0.076	0.063	0.014	0.095	0.09	0.108	0.021	0.048	0.03	0.066	0.049	0.01	0.037	0.056
Archaea_DPANN_Pacearchaeota_ASM80596v1_Archaeon_GW2011_AR13_1	DPANN	0.044	0.032	0.065	0.052	0.014	0.029	0.075	0.059	0.014	0.097	0.094	0.103	0.021	0.054	0.03	0.066	0.048	0.009	0.039	0.054
Archaea_DPANN_Parvarchaeota_ASM19261v1_Parvarchaeum_acidophilus_ARMAN_5_1	DPANN	0.053	0.039	0.062	0.057	0.007	0.021	0.073	0.062	0.012	0.099	0.091	0.098	0.023	0.044	0.029	0.076	0.046	0.005	0.041	0.06
Archaea_DPANN_Woesearchaeota_ASM187141v1_Woesearchaeota_CG1_02_57_44_1	DPANN	0.102	0.059	0.03	0.057	0.012	0.041	0.054	0.078	0.023	0.058	0.101	0.047	0.027	0.034	0.045	0.063	0.058	0.011	0.029	0.071
Archaea_DPANN_Woesearchaeota_ASM187276v1_Woesearchaeota_CG1_02_33_12_1	DPANN	0.053	0.036	0.057	0.053	0.013	0.025	0.075	0.06	0.015	0.097	0.09	0.109	0.023	0.048	0.033	0.061	0.048	0.009	0.038	0.058
Archaea_DPANN_Woesearchaeota_ASM187282v1_Woesearchaeota_CG1_02_47_18_1	DPANN	0.077	0.061	0.04	0.052	0.015	0.026	0.071	0.071	0.017	0.076	0.096	0.071	0.025	0.042	0.038	0.067	0.046	0.009	0.033	0.067
Archaea_DPANN_Woesearchaeota_ASM249812v1_Woesearchaeota_UBA525_1	DPANN	0.085	0.058	0.034	0.057	0.012	0.034	0.065	0.071	0.022	0.067	0.092	0.056	0.026	0.039	0.044	0.057	0.061	0.011	0.033	0.071
Archaea_DPANN_Woesearchaeota_ASM250342v1_Woesearchaeota_UBA94_1	DPANN	0.101	0.058	0.031	0.057	0.012	0.041	0.053	0.077	0.023	0.057	0.099	0.046	0.026	0.034	0.046	0.063	0.059	0.011	0.029	0.071
Archaea_DPANN_Woesearchaeota_ASM250370v1_Woesearchaeota_UBA153_1	DPANN	0.092	0.06	0.035	0.055	0.013	0.029	0.07	0.07	0.021	0.05	0.102	0.062	0.019	0.04	0.043	0.056	0.062	0.01	0.032	0.076
Archaea_DPANN_Woesearchaeota_ASM250374v1_Woesearchaeota_UBA492_1	DPANN	0.069	0.038	0.048	0.051	0.009	0.028	0.074	0.061	0.017	0.078	0.093	0.094	0.023	0.046	0.034	0.065	0.053	0.008	0.032	0.07
Archaea_DPANN_Woesearchaeota_ASM250558v1_Woesearchaeota_UBA489_1	DPANN	0.06	0.039	0.044	0.049	0.012	0.035	0.071	0.062	0.019	0.077	0.099	0.101	0.02	0.047	0.036	0.056	0.059	0.009	0.032	0.068
Archaea_DPANN_Woesearchaeota_ASM250584v1_Woesearchaeota_UBA142_1	DPANN	0.069	0.039	0.048	0.05	0.009	0.028	0.074	0.061	0.017	0.078	0.095	0.094	0.023	0.047	0.034	0.065	0.053	0.008	0.032	0.07
Archaea_DPANN_Woesearchaeota_ASM250594v1_Woesearchaeota_UBA119_1	DPANN	0.05	0.042	0.051	0.055	0.012	0.026	0.082	0.058	0.015	0.079	0.09	0.095	0.021	0.048	0.033	0.067	0.041	0.008	0.036	0.056
Archaea_DPANN_Woesearchaeota_ASM250616v1_Woesearchaeota_UBA544_1	DPANN	0.06	0.038	0.044	0.049	0.012	0.035	0.071	0.062	0.018	0.077	0.099	0.101	0.02	0.046	0.036	0.056	0.06	0.009	0.032	0.067
Archaea_DPANN_Woesearchaeota_ASM268585v1_Woesearchaeota_ARS73_1	DPANN	0.059	0.046	0.043	0.055	0.013	0.035	0.075	0.067	0.021	0.072	0.098	0.08	0.02	0.046	0.04	0.061	0.059	0.01	0.034	0.065
Archaea_DPANN_Woesearchaeota_ASM268629v1_Woesearchaeota_ARS1441_1	DPANN	0.047	0.034	0.063	0.052	0.012	0.025	0.074	0.057	0.016	0.092	0.093	0.107	0.021	0.053	0.03	0.068	0.052	0.009	0.037	0.058
Archaea_DPANN_Woesearchaeota_ASM268631v1_Archaeon_ARS1334_1	DPANN	0.067	0.048	0.044	0.059	0.011	0.035	0.07	0.068	0.023	0.07	0.091	0.074	0.024	0.045	0.037	0.06	0.059	0.01	0.033	0.073
Archaea_DPANN_Woesearchaeota_ASM268685v1_Woesearchaeota_ARS74_1	DPANN	0.056	0.035	0.058	0.056	0.011	0.026	0.071	0.063	0.016	0.091	0.09	0.101	0.022	0.049	0.034	0.063	0.051	0.009	0.036	0.062
Archaea_DPANN_Woesearchaeota_ASM268718v1_Archaeon_ARS54_1	DPANN	0.058	0.042	0.052	0.06	0.012	0.036	0.064	0.064	0.019	0.077	0.09	0.081	0.021	0.046	0.037	0.066	0.063	0.011	0.037	0.064
Archaea_DPANN_Woesearchaeota_ASM268727v1_Woesearchaeota_ARS49_1	DPANN	0.08	0.051	0.036	0.055	0.014	0.038	0.069	0.072	0.024	0.058	0.094	0.072	0.024	0.04	0.044	0.054	0.057	0.012	0.03	0.076
Archaea_DPANN_Woesearchaeota_ASM268777v1_Nanoarchaeota_ARS1420_1	DPANN	0.06	0.045	0.045	0.055	0.01	0.036	0.074	0.065	0.022	0.075	0.095	0.083	0.024	0.048	0.036	0.061	0.052	0.01	0.033	0.071
Archaea_DPANN_Woesearchaeota_ASM268779v1_Woesearchaeota_ARS1419_1	DPANN	0.057	0.041	0.051	0.055	0.014	0.023	0.077	0.065	0.016	0.086	0.093	0.098	0.022	0.047	0.034	0.063	0.049	0.009	0.036	0.064
Archaea_DPANN_Woesearchaeota_ASM268781v1_Archaeon_ARS1414_1	DPANN	0.047	0.037	0.058	0.054	0.013	0.024	0.075	0.06	0.015	0.095	0.094	0.112	0.02	0.049	0.033	0.062	0.048	0.01	0.036	0.058
Archaea_DPANN_Woesearchaeota_ASM268782v1_Nanoarchaeota_ARS1403_1	DPANN	0.048	0.041	0.056	0.057	0.011	0.025	0.079	0.063	0.016	0.084	0.096	0.102	0.021	0.05	0.032	0.064	0.048	0.009	0.035	0.063
Archaea_DPANN_Woesearchaeota_ASM268809v1_Nanoarchaeota_ARS1286_1	DPANN	0.048	0.043	0.051	0.052	0.011	0.028	0.077	0.064	0.016	0.083	0.101	0.112	0.02	0.048	0.034	0.061	0.047	0.009	0.034	0.06
Archaea_DPANN_Woesearchaeota_ASM268826v1_Archaeon_ARS1203_1	DPANN	0.064	0.041	0.048	0.057	0.012	0.034	0.076	0.065	0.019	0.075	0.095	0.079	0.022	0.046	0.033	0.07	0.054	0.009	0.036	0.066
Archaea_DPANN_Woesearchaeota_ASM268831v1_Woesearchaeota_ARS1199_1	DPANN	0.069	0.039	0.049	0.052	0.01	0.028	0.074	0.062	0.016	0.079	0.094	0.095	0.022	0.046	0.034	0.066	0.054	0.008	0.032	0.071
Archaea_DPANN_Woesearchaeota_ASM268832v1_Archaeon_ARS1178_1	DPANN	0.04	0.038	0.054	0.057	0.013	0.024	0.08	0.063	0.014	0.089	0.098	0.112	0.02	0.049	0.031	0.061	0.046	0.009	0.036	0.066
Archaea_DPANN_Woesearchaeota_ASM268835v1_Archaeon_ARS1176_1	DPANN	0.043	0.037	0.065	0.058	0.01	0.026	0.076	0.057	0.015	0.095	0.096	0.106	0.019	0.05	0.03	0.065	0.049	0.008	0.038	0.059
Archaea_DPANN_Woesearchaeota_ASM268839v1_Nanoarchaeota_ARS1172_1	DPANN	0.047	0.041	0.056	0.058	0.011	0.024	0.076	0.063	0.016	0.087	0.097	0.104	0.02	0.05	0.032	0.063	0.047	0.009	0.035	0.064
Archaea_DPANN_Woesearchaeota_ASM268874v1_Archaeon_ARS108_1	DPANN	0.049	0.04	0.05	0.057	0.012	0.028	0.077	0.065	0.017	0.083	0.095	0.1	0.023	0.05	0.032	0.058	0.047	0.01	0.039	0.068
Archaea_DPANN_Woesearchaeota_ASM268892v1_Archaeon_ARS102_1	DPANN	0.06	0.036	0.057	0.055	0.01	0.024	0.074	0.062	0.017	0.094	0.09	0.111	0.023	0.046	0.031	0.06	0.047	0.008	0.034	0.06
Archaea_DPANN_Woesearchaeota_ASM269005v1_Woesearchaeota_ARS1041_1	DPANN	0.057	0.036	0.057	0.053	0.01	0.025	0.072	0.062	0.016	0.094	0.094	0.107	0.022	0.048	0.033	0.057	0.048	0.008	0.035	0.064
Archaea_DPANN_Woesearchaeota_ASM273062v1_Woesearchaeota_NP1295_1	DPANN	0.055	0.037	0.058	0.054	0.01	0.026	0.071	0.061	0.016	0.094	0.094	0.102	0.022	0.051	0.033	0.06	0.048	0.009	0.036	0.062
Archaea_DPANN_Woesearchaeota_ASM276270v1_Woesearchaeota_CG11_big_fil_rev_8_21_14_0_20_43_8_1	DPANN	0.063	0.044	0.045	0.069	0.014	0.027	0.063	0.067	0.019	0.082	0.089	0.081	0.029	0.044	0.035	0.065	0.055	0.009	0.037	0.063
Archaea_DPANN_Woesearchaeota_ASM276274v1_Woesearchaeota_CG10_big_fil_rev_8_21_14_0_10_47_5_1	DPANN	0.076	0.062	0.041	0.051	0.015	0.026	0.07	0.072	0.018	0.076	0.097	0.07	0.025	0.043	0.037	0.067	0.046	0.009	0.034	0.067
Archaea_DPANN_Woesearchaeota_ASM276276v1_Woesearchaeota_CG10_big_fil_rev_8_21_14_0_10_45_5_1	DPANN	0.077	0.05	0.045	0.046	0.013	0.028	0.077	0.063	0.014	0.083	0.088	0.085	0.026	0.046	0.036	0.076	0.044	0.008	0.035	0.059
Archaea_DPANN_Woesearchaeota_ASM276278v1_Woesearchaeota_CG10_big_fil_rev_8_21_14_0_10_45_16_1	DPANN	0.067	0.047	0.041	0.058	0.011	0.037	0.074	0.066	0.019	0.07	0.098	0.078	0.022	0.046	0.038	0.063	0.051	0.01	0.034	0.071
Archaea_DPANN_Woesearchaeota_ASM276279v1_Woesearchaeota_CG10_big_fil_rev_8_21_14_0_10_37_12_1	DPANN	0.069	0.043	0.048	0.052	0.012	0.039	0.071	0.062	0.019	0.076	0.097	0.085	0.019	0.046	0.036	0.056	0.06	0.01	0.033	0.067
Archaea_DPANN_Woesearchaeota_ASM276284v1_Woesearchaeota_CG10_big_fil_rev_8_21_14_0_10_36_11_1	DPANN	0.057	0.043	0.046	0.054	0.013	0.034	0.072	0.063	0.021	0.079	0.089	0.082	0.023	0.048	0.035	0.059	0.062	0.009	0.035	0.074
Archaea_DPANN_Woesearchaeota_ASM276286v1_Woesearchaeota_CG10_big_fil_rev_8_21_14_0_10_Woesearchaeota_33_12_1	DPANN	0.052	0.036	0.058	0.053	0.013	0.025	0.076	0.058	0.015	0.098	0.09	0.11	0.023	0.048	0.032	0.061	0.048	0.009	0.038	0.057
Archaea_DPANN_Woesearchaeota_ASM276291v1_Woesearchaeota_CG10_big_fil_rev_8_21_14_0_10_32_9_1	DPANN	0.055	0.035	0.056	0.054	0.01	0.032	0.072	0.057	0.015	0.085	0.097	0.097	0.022	0.05	0.031	0.068	0.055	0.009	0.037	0.061
Archaea_DPANN_Woesearchaeota_ASM276292v1_Woesearchaeota_CG10_big_fil_rev_8_21_14_0_10_30_7_1	DPANN	0.049	0.035	0.06	0.05	0.013	0.033	0.077	0.056	0.017	0.084	0.103	0.103	0.019	0.05	0.032	0.06	0.053	0.009	0.036	0.061
Archaea_DPANN_Woesearchaeota_ASM276298v1_Woesearchaeota_CG10_big_fil_rev_8_21_14_0_10_44_13_1	DPANN	0.066	0.047	0.047	0.058	0.014	0.025	0.071	0.07	0.017	0.083	0.084	0.09	0.029	0.045	0.036	0.062	0.048	0.009	0.037	0.062
Archaea_DPANN_Woesearchaeota_ASM276302v1_Woesearchaeota_CG10_big_fil_rev_8_21_14_0_10_32_24_1	DPANN	0.056	0.037	0.051	0.052	0.012	0.036	0.073	0.064	0.021	0.083	0.095	0.094	0.024	0.048	0.034	0.06	0.054	0.009	0.034	0.064
Archaea_DPANN_Woesearchaeota_ASM276333v1_Woesearchaeota_CG08_land_8_20_14_0_20_47_9_1	DPANN	0.076	0.061	0.041	0.052	0.016	0.026	0.071	0.071	0.017	0.076	0.096	0.071	0.024	0.042	0.037	0.067	0.047	0.009	0.034	0.067
Archaea_DPANN_Woesearchaeota_ASM277923v1_Woesearchaeota_CG07_land_8_20_14_0_80_44_23_1	DPANN	0.074	0.049	0.047	0.047	0.013	0.027	0.078	0.063	0.014	0.084	0.087	0.088	0.026	0.045	0.036	0.074	0.044	0.008	0.036	0.058
Archaea_DPANN_Woesearchaeota_ASM278010v1_Woesearchaeota_CG06_land_8_20_14_3_00_33_13_1	DPANN	0.051	0.036	0.06	0.053	0.013	0.024	0.075	0.058	0.015	0.099	0.09	0.109	0.022	0.049	0.032	0.061	0.049	0.009	0.038	0.057
Archaea_DPANN_Woesearchaeota_ASM278440v1_Woesearchaeota_CG_4_10_14_0_8_um_filter_47_5_1	DPANN	0.074	0.05	0.04	0.048	0.014	0.035	0.067	0.07	0.022	0.066	0.096	0.066	0.022	0.043	0.045	0.066	0.061	0.009	0.035	0.071
Archaea_DPANN_Woesearchaeota_ASM279205v1_Woesearchaeota_CG_4_10_14_0_2_um_filter_33_10_1	DPANN	0.052	0.036	0.059	0.052	0.013	0.025	0.074	0.058	0.015	0.099	0.091	0.109	0.023	0.048	0.032	0.061	0.048	0.009	0.038	0.057
Archaea_DPANN_Woesearchaeota_ASM279207v1_Woesearchaeota_CG_4_10_14_0_2_um_filter_57_5_1	DPANN	0.102	0.059	0.031	0.057	0.012	0.041	0.053	0.077	0.023	0.057	0.101	0.046	0.027	0.034	0.046	0.064	0.059	0.011	0.029	0.071
Archaea_DPANN_Woesearchaeota_ASM279211v1_Woesearchaeota_CG_4_10_14_0_2_um_filter_33_13_1	DPANN	0.057	0.039	0.056	0.052	0.012	0.035	0.072	0.062	0.017	0.08	0.098	0.089	0.021	0.047	0.033	0.063	0.055	0.01	0.037	0.066
Archaea_DPANN_Woesearchaeota_ASM279413v1_Woesearchaeota_CG08_land_8_20_14_0_20_43_7_1	DPANN	0.064	0.045	0.044	0.069	0.014	0.027	0.064	0.067	0.02	0.082	0.089	0.081	0.029	0.045	0.034	0.065	0.055	0.009	0.037	0.063
Archaea_DPANN_Woesearchaeota_ASM286747v1_Woesearchaeota_BM511_1	DPANN	0.046	0.03	0.066	0.065	0.011	0.025	0.076	0.058	0.015	0.094	0.089	0.091	0.023	0.051	0.03	0.07	0.053	0.008	0.042	0.056
Archaea_DPANN_Woesearchaeota_ASM80592v1_Archaeon_GW2011_AR16_1	DPANN	0.07	0.05	0.036	0.05	0.012	0.045	0.075	0.066	0.024	0.067	0.098	0.079	0.024	0.044	0.044	0.052	0.054	0.009	0.032	0.068
Archaea_DPANN_Woesearchaeota_ASM80593v1_Archaeon_GW2011_AR9_1	DPANN	0.068	0.046	0.039	0.048	0.012	0.042	0.072	0.064	0.021	0.074	0.103	0.08	0.023	0.043	0.04	0.059	0.053	0.01	0.035	0.067
Archaea_DPANN_Woesearchaeota_ASM80599v1_Archaeon_GW2011_AR17_1	DPANN	0.061	0.042	0.04	0.05	0.013	0.034	0.08	0.061	0.02	0.08	0.1	0.091	0.022	0.05	0.033	0.062	0.051	0.01	0.041	0.06
Archaea_DPANN_Woesearchaeota_ASM80607v1_Archaeon_GW2011_AR3_1	DPANN	0.076	0.045	0.049	0.053	0.01	0.031	0.064	0.069	0.019	0.078	0.09	0.078	0.027	0.046	0.037	0.066	0.051	0.01	0.038	0.063
Archaea_DPANN_Woesearchaeota_ASM80609v_Archaeon_GW2011_AR4_1	DPANN	0.07	0.046	0.042	0.055	0.012	0.036	0.067	0.069	0.021	0.078	0.094	0.069	0.025	0.044	0.042	0.065	0.055	0.01	0.034	0.065
Archaea_DPANN_Woesearchaeota_ASM80613v1_Archaeon_GW2011_AR11_1	DPANN	0.087	0.057	0.034	0.05	0.012	0.033	0.063	0.079	0.021	0.068	0.095	0.067	0.026	0.043	0.043	0.062	0.05	0.01	0.031	0.067
Archaea_DPANN_Woesearchaeota_ASM80615v1_Archaeon_GW2011_AR18_1	DPANN	0.048	0.04	0.065	0.058	0.011	0.024	0.07	0.058	0.016	0.094	0.094	0.099	0.022	0.047	0.031	0.067	0.049	0.008	0.041	0.06
Archaea_Crenarchaeota_Thermoprotei_Acidilobales_Acidilobaceae_Acidilobus_Acidilobus_saccharovorans_TACK_group_Acidilobus_saccharovorans_345-15	Other archaea	0.096	0.065	0.028	0.047	0.006	0.022	0.064	0.081	0.013	0.056	0.107	0.043	0.025	0.033	0.05	0.073	0.045	0.012	0.04	0.091
Archaea_Crenarchaeota_Thermoprotei_Acidilobales_Caldisphaeraceae_Caldisphaera_Caldisphaera_lagunensis_TACK_group_Caldisphaera_lagunensis_DSM_15908_	Other archaea	0.057	0.036	0.062	0.048	0.006	0.02	0.066	0.065	0.012	0.108	0.099	0.083	0.024	0.041	0.039	0.07	0.043	0.01	0.048	0.06
Archaea_Crenarchaeota_Thermoprotei_Desulfurococcales_Desulfurococcaceae_Aeropyrum_Aeropyrum_pernix_TACK_group_Aeropyrum_pernix_K1_	Other archaea	0.097	0.077	0.019	0.044	0.007	0.017	0.076	0.088	0.015	0.057	0.11	0.041	0.022	0.029	0.051	0.062	0.042	0.013	0.035	0.093
Archaea_Crenarchaeota_Thermoprotei_Desulfurococcales_Desulfurococcaceae_Desulfurococcus_Desulfurococcus_amylolyticus_TACK_group_Desulfurococcus_amylolyticus_1221n_	Other archaea	0.066	0.062	0.034	0.045	0.008	0.017	0.071	0.073	0.017	0.085	0.107	0.058	0.023	0.033	0.045	0.065	0.048	0.011	0.045	0.085
Archaea_Crenarchaeota_Thermoprotei_Desulfurococcales_Desulfurococcaceae_Ignicoccus_Ignicoccus_hospitalis_TACK_group_Ignicoccus_hospitalis_KIN4/I_	Other archaea	0.086	0.058	0.026	0.044	0.01	0.015	0.087	0.073	0.014	0.049	0.11	0.074	0.022	0.035	0.05	0.054	0.042	0.014	0.036	0.098
Archaea_Crenarchaeota_Thermoprotei_Desulfurococcales_Desulfurococcaceae_Ignicoccus_Ignicoccus_islandicus_TACK_group_Ignicoccus_islandicus_DSM_13165_	Other archaea	0.068	0.054	0.035	0.045	0.01	0.017	0.081	0.067	0.015	0.072	0.108	0.075	0.022	0.036	0.046	0.062	0.044	0.013	0.039	0.087
Archaea_Crenarchaeota_Thermoprotei_Desulfurococcales_Desulfurococcaceae_Ignisphaera_Ignisphaera_aggregans_TACK_group_Ignisphaera_aggregans_DSM_17230_	Other archaea	0.06	0.063	0.039	0.052	0.009	0.017	0.067	0.062	0.015	0.114	0.097	0.059	0.024	0.036	0.039	0.066	0.045	0.01	0.047	0.073
Archaea_Crenarchaeota_Thermoprotei_Desulfurococcales_Desulfurococcaceae_Staphylothermus_Staphylothermus_hellenicus_TACK_group_Staphylothermus_hellenicus_DSM_12710_	Other archaea	0.059	0.056	0.041	0.047	0.007	0.017	0.068	0.066	0.018	0.101	0.103	0.075	0.022	0.035	0.044	0.057	0.047	0.012	0.051	0.071
Archaea_Crenarchaeota_Thermoprotei_Desulfurococcales_Desulfurococcaceae_Thermogladius_Thermogladius_calderae_TACK_group_Thermogladius_calderae_1633_	Other archaea	0.076	0.066	0.027	0.045	0.007	0.018	0.07	0.077	0.015	0.055	0.112	0.054	0.02	0.035	0.046	0.064	0.048	0.011	0.043	0.108
Archaea_Crenarchaeota_Thermoprotei_Desulfurococcales_Desulfurococcaceae_Thermosphaera_Thermosphaera_aggregans_TACK_group_Thermosphaera_aggregans_DSM_11486_	Other archaea	0.068	0.057	0.033	0.043	0.007	0.019	0.073	0.072	0.016	0.075	0.11	0.063	0.022	0.039	0.046	0.064	0.049	0.011	0.042	0.089
Archaea_Crenarchaeota_Thermoprotei_Desulfurococcales_Pyrodictiaceae_Hyperthermus_Hyperthermus_butylicus_TACK_group_Hyperthermus_butylicus_DSM_5456_	Other archaea	0.1	0.078	0.022	0.041	0.01	0.02	0.076	0.076	0.018	0.061	0.111	0.045	0.021	0.027	0.05	0.053	0.044	0.013	0.039	0.092
Archaea_Crenarchaeota_Thermoprotei_Desulfurococcales_Pyrodictiaceae_Pyrolobus_Pyrolobus_fumarii_TACK_group_Pyrolobus_fumarii_1A_	Other archaea	0.095	0.081	0.021	0.043	0.011	0.017	0.078	0.075	0.019	0.059	0.112	0.045	0.022	0.027	0.05	0.052	0.045	0.014	0.035	0.098
Archaea_Crenarchaeota_Thermoprotei_Fervidicoccales_Fervidicoccaceae_Fervidicoccus_Fervidicoccus_fontis_TACK_group_Fervidicoccus_fontis_Kam940_	Other archaea	0.061	0.044	0.044	0.044	0.007	0.019	0.077	0.067	0.013	0.096	0.1	0.082	0.024	0.044	0.039	0.075	0.043	0.01	0.042	0.067
Archaea_Crenarchaeota_Thermoprotei_Sulfolobales_Sulfolobaceae_Metallosphaera_Metallosphaera_hakonensis_TACK_group_Metallosphaera_hakonensis_JCM_8857_=_DSM_7519_	Other archaea	0.058	0.054	0.04	0.048	0.007	0.024	0.068	0.072	0.014	0.076	0.104	0.065	0.027	0.043	0.042	0.072	0.049	0.011	0.039	0.082
Archaea_Crenarchaeota_Thermoprotei_Sulfolobales_Sulfolobaceae_Metallosphaera_Metallosphaera_sedula_TACK_group_Metallosphaera_sedula_DSM_5348_	Other archaea	0.062	0.056	0.038	0.047	0.006	0.024	0.069	0.074	0.014	0.072	0.106	0.061	0.027	0.042	0.043	0.071	0.05	0.01	0.039	0.086
Archaea_Crenarchaeota_Thermoprotei_Sulfolobales_Sulfolobaceae_Sulfolobus_Sulfolobus_acidocaldarius_TACK_group_Sulfolobus_acidocaldarius_DSM_639_	Other archaea	0.055	0.046	0.048	0.048	0.006	0.023	0.068	0.067	0.013	0.091	0.102	0.074	0.022	0.043	0.039	0.07	0.049	0.01	0.046	0.078
Archaea_Crenarchaeota_Thermoprotei_Sulfolobales_Sulfolobaceae_Sulfolobus_Sulfolobus_metallicus_TACK_group_Sulfolobus_metallicus_DSM_6482_=_JCM_9184_	Other archaea	0.056	0.045	0.044	0.048	0.007	0.022	0.067	0.069	0.014	0.083	0.099	0.072	0.029	0.046	0.04	0.076	0.048	0.01	0.041	0.078
Archaea_Crenarchaeota_Thermoprotei_Sulfolobales_Sulfolobaceae_Sulfurisphaera_Sulfurisphaera_tokodaii_TACK_group_Sulfurisphaera_tokodaii_str._7_	Other archaea	0.055	0.042	0.049	0.047	0.006	0.021	0.071	0.063	0.013	0.099	0.102	0.081	0.021	0.044	0.038	0.065	0.047	0.01	0.049	0.072
Archaea_Crenarchaeota_Thermoprotei_Sulfolobales_unclassified Sulfolobales_Sulfolobales archaeon Acd1	Other archaea	0.073	0.059	0.035	0.047	0.006	0.021	0.075	0.071	0.013	0.063	0.107	0.065	0.022	0.04	0.043	0.064	0.047	0.01	0.041	0.093
Archaea_Crenarchaeota_Thermoprotei_Thermoproteales_Thermofilaceae_Thermofilum_Thermofilum_uzonense_TACK_group_	Other archaea	0.076	0.062	0.03	0.043	0.007	0.023	0.073	0.072	0.016	0.07	0.116	0.058	0.02	0.04	0.047	0.065	0.048	0.012	0.038	0.083
Archaea_Crenarchaeota_Thermoprotei_Thermoproteales_Thermoproteaceae_Caldivirga_Caldivirga_maquilingensis_TACK_group_Caldivirga_maquilingensis_IC-167_	Other archaea	0.071	0.056	0.046	0.045	0.007	0.019	0.058	0.075	0.015	0.081	0.106	0.049	0.027	0.033	0.045	0.067	0.05	0.013	0.044	0.089
Archaea_Crenarchaeota_Thermoprotei_Thermoproteales_Thermoproteaceae_Pyrobaculum_Pyrobaculum_aerophilum_TACK_group_Pyrobaculum_aerophilum_str._IM2_	Other archaea	0.098	0.065	0.026	0.043	0.009	0.021	0.07	0.076	0.015	0.063	0.105	0.057	0.019	0.036	0.05	0.049	0.044	0.015	0.043	0.093
Archaea_Crenarchaeota_Thermoprotei_Thermoproteales_Thermoproteaceae_Thermocladium_Thermocladium_modestius_TACK_group_Thermocladium_modestius_JCM_10088_	Other archaea	0.083	0.065	0.035	0.047	0.008	0.021	0.057	0.094	0.016	0.068	0.097	0.044	0.034	0.032	0.052	0.069	0.044	0.013	0.036	0.077
Archaea_Crenarchaeota_Thermoprotei_Thermoproteales_Thermoproteaceae_Thermoproteus_Thermoproteus_tenax_TACK_group_Thermoproteus_tenax_Kra_1_	Other archaea	0.1	0.07	0.026	0.045	0.008	0.021	0.067	0.078	0.014	0.062	0.109	0.047	0.021	0.034	0.051	0.056	0.042	0.013	0.041	0.089
Archaea_Crenarchaeota_Thermoprotei_Thermoproteales_Thermoproteaceae_Vulcanisaeta_Vulcanisaeta_distributa_TACK_group_Vulcanisaeta_distributa_DSM_14429_	Other archaea	0.07	0.064	0.044	0.048	0.007	0.019	0.06	0.075	0.014	0.084	0.105	0.046	0.027	0.034	0.045	0.06	0.048	0.013	0.044	0.089
Archaea_Crenarchaeota_Thermoprotei_Thermoproteales_Thermoproteaceae_Vulcanisaeta_Vulcanisaeta_thermophila_TACK_group_	Other archaea	0.071	0.068	0.04	0.047	0.007	0.018	0.062	0.078	0.015	0.076	0.106	0.043	0.028	0.034	0.047	0.057	0.05	0.013	0.043	0.092
Archaea_Euryarchaeota_Archaeoglobi_Archaeoglobales_Archaeoglobaceae_Archaeoglobus_Archaeoglobus_fulgidus_Archaeoglobus_fulgidus_DSM_4304_	Other archaea	0.078	0.058	0.032	0.049	0.012	0.018	0.089	0.072	0.015	0.072	0.095	0.069	0.026	0.045	0.038	0.054	0.041	0.01	0.036	0.086
Archaea_Euryarchaeota_Archaeoglobi_Archaeoglobales_Archaeoglobaceae_Archaeoglobus_Archaeoglobus_profundus_Archaeoglobus_profundus_DSM_5631_	Other archaea	0.064	0.057	0.035	0.053	0.013	0.016	0.085	0.066	0.015	0.083	0.097	0.082	0.023	0.045	0.037	0.05	0.041	0.01	0.038	0.086
Archaea_Euryarchaeota_Archaeoglobi_Archaeoglobales_Archaeoglobaceae_Archaeoglobus_Archaeoglobus_sulfaticallidus_Archaeoglobus_sulfaticallidus_PM70-1_	Other archaea	0.066	0.054	0.037	0.054	0.011	0.017	0.084	0.068	0.015	0.087	0.092	0.077	0.026	0.046	0.036	0.058	0.042	0.01	0.037	0.078
Archaea_Euryarchaeota_Archaeoglobi_Archaeoglobales_Archaeoglobaceae_Ferroglobus_Ferroglobus_placidus_Ferroglobus_placidus_DSM_10642_	Other archaea	0.07	0.053	0.034	0.047	0.011	0.015	0.095	0.067	0.015	0.077	0.094	0.084	0.022	0.048	0.037	0.055	0.04	0.01	0.038	0.085
Archaea_Euryarchaeota_Archaeoglobi_Archaeoglobales_Archaeoglobaceae_Geoglobus_Geoglobus_acetivorans_	Other archaea	0.072	0.06	0.034	0.053	0.01	0.018	0.086	0.073	0.017	0.079	0.092	0.066	0.026	0.045	0.037	0.057	0.043	0.01	0.037	0.081
Archaea_Euryarchaeota_Archaeoglobi_Archaeoglobales_Archaeoglobaceae_Geoglobus_Geoglobus_ahangari_	Other archaea	0.074	0.067	0.031	0.051	0.01	0.017	0.089	0.074	0.017	0.072	0.093	0.059	0.026	0.044	0.038	0.058	0.042	0.01	0.037	0.09
Archaea_Euryarchaeota_Halobacteria_Halobacteriales_Haloarculaceae_Haloarcula_Haloarcula_amylolytica_Haloarcula_amylolytica_JCM_13557_	Other archaea	0.104	0.061	0.025	0.084	0.008	0.03	0.082	0.082	0.02	0.043	0.088	0.02	0.018	0.032	0.046	0.059	0.068	0.012	0.027	0.086
Archaea_Euryarchaeota_Halobacteria_Halobacteriales_Haloarculaceae_Halorhabdus_Halorhabdus_tiamatea_Halorhabdus_tiamatea_SARL4B_	Other archaea	0.103	0.064	0.024	0.086	0.007	0.028	0.089	0.081	0.02	0.044	0.088	0.019	0.017	0.033	0.046	0.056	0.066	0.012	0.028	0.086
Archaea_Euryarchaeota_Halobacteria_Halobacteriales_Haloarculaceae_Halosimplex_Halosimplex_carlsbadense_Halosimplex_carlsbadense_2-9-1_	Other archaea	0.115	0.068	0.022	0.088	0.007	0.023	0.083	0.09	0.019	0.034	0.085	0.015	0.016	0.032	0.048	0.055	0.064	0.012	0.027	0.093
Archaea_Euryarchaeota_Halobacteria_Halobacteriales_Haloarculaceae_Natronomonas_Natronomonas_pharaonis_Natronomonas_pharaonis_DSM_2160_	Other archaea	0.113	0.063	0.022	0.087	0.008	0.026	0.088	0.084	0.02	0.042	0.087	0.019	0.017	0.032	0.046	0.052	0.063	0.011	0.026	0.089
Archaea_Euryarchaeota_Halobacteria_Halobacteriales_Halobacteriaceae_Halalkalicoccus_Halalkalicoccus_jeotgali_Halalkalicoccus_jeotgali_B3_	Other archaea	0.103	0.066	0.024	0.074	0.008	0.024	0.091	0.087	0.02	0.047	0.091	0.019	0.019	0.034	0.047	0.056	0.063	0.012	0.028	0.084
Archaea_Euryarchaeota_Halobacteria_Halobacteriales_Halobacteriaceae_Halobacterium_Halobacterium_salinarum_Halobacterium_salinarum_NRC-1_	Other archaea	0.125	0.064	0.022	0.089	0.007	0.028	0.07	0.082	0.022	0.038	0.086	0.018	0.017	0.032	0.046	0.053	0.068	0.011	0.027	0.093
Archaea_Euryarchaeota_Halobacteria_Halobacteriales_Halococcaceae_Halococcus_Halococcus_hamelinensis_Halococcus_hamelinensis_100A6_	Other archaea	0.108	0.066	0.025	0.079	0.007	0.022	0.081	0.089	0.02	0.039	0.09	0.017	0.018	0.035	0.047	0.056	0.066	0.012	0.027	0.092
Archaea_Euryarchaeota_Halobacteria_Halobacteriales_Halococcaceae_Halococcus_Halococcus_morrhuae_Halococcus_morrhuae_DSM_1307_	Other archaea	0.109	0.066	0.024	0.08	0.008	0.025	0.083	0.086	0.021	0.044	0.091	0.019	0.018	0.034	0.046	0.056	0.065	0.011	0.026	0.084
Archaea_Euryarchaeota_Halobacteria_Haloferacales_Haloferacaceae_Haloferax_Haloferax_denitrificans_Haloferax_denitrificans_ATCC_35960_	Other archaea	0.113	0.066	0.023	0.084	0.007	0.023	0.079	0.086	0.019	0.038	0.09	0.019	0.018	0.035	0.046	0.058	0.062	0.011	0.026	0.094
Archaea_Euryarchaeota_Halobacteria_Haloferacales_Haloferacaceae_Halogeometricum_Halogeometricum_pallidum_Halogeometricum_pallidum_JCM_14848_	Other archaea	0.11	0.069	0.024	0.08	0.007	0.023	0.085	0.087	0.019	0.035	0.088	0.019	0.018	0.034	0.046	0.058	0.063	0.012	0.027	0.093
Archaea_Euryarchaeota_Halobacteria_Haloferacales_Haloferacaceae_Haloquadratum_Haloquadratum_walsbyi_Haloquadratum_walsbyi_C23_	Other archaea	0.091	0.059	0.034	0.078	0.008	0.035	0.075	0.073	0.021	0.062	0.082	0.025	0.018	0.032	0.043	0.068	0.077	0.01	0.028	0.077
Archaea_Euryarchaeota_Halobacteria_Haloferacales_Halorubraceae_Halorubrum_Halorubrum_kocurii_Halorubrum_kocurii_JCM_14978_	Other archaea	0.118	0.069	0.022	0.088	0.007	0.021	0.083	0.09	0.019	0.038	0.086	0.017	0.016	0.033	0.048	0.054	0.062	0.011	0.026	0.091
Archaea_Euryarchaeota_Halobacteria_Natrialbales_Natrialbaceae_Halobiforma_Halobiforma_nitratireducens_Halobiforma_nitratireducens_JCM_10879_	Other archaea	0.104	0.066	0.022	0.09	0.007	0.023	0.095	0.084	0.02	0.041	0.087	0.016	0.016	0.031	0.047	0.056	0.065	0.011	0.026	0.088
Archaea_Euryarchaeota_Halobacteria_Natrialbales_Natrialbaceae_Halopiger_Halopiger_xanaduensis_Halopiger_xanaduensis_SH-6_	Other archaea	0.107	0.065	0.024	0.088	0.007	0.025	0.094	0.083	0.019	0.043	0.088	0.017	0.017	0.032	0.047	0.055	0.062	0.012	0.028	0.085
Archaea_Euryarchaeota_Halobacteria_Natrialbales_Natrialbaceae_Halostagnicola_Halostagnicola_larsenii_Halostagnicola_larsenii_XH-48_	Other archaea	0.098	0.061	0.026	0.082	0.008	0.026	0.092	0.083	0.02	0.048	0.087	0.019	0.018	0.033	0.045	0.061	0.065	0.011	0.028	0.084
Archaea_Euryarchaeota_Halobacteria_Natrialbales_Natrialbaceae_Haloterrigena_Haloterrigena_limicola_Haloterrigena_limicola_JCM_13563_	Other archaea	0.106	0.063	0.024	0.085	0.008	0.027	0.086	0.08	0.02	0.046	0.09	0.019	0.018	0.032	0.046	0.056	0.067	0.011	0.027	0.086
Archaea_Euryarchaeota_Halobacteria_Natrialbales_Natrialbaceae_Halovivax_Halovivax_ruber_Halovivax_ruber_XH-70_	Other archaea	0.111	0.064	0.021	0.088	0.007	0.024	0.082	0.085	0.02	0.043	0.087	0.016	0.017	0.031	0.048	0.058	0.068	0.011	0.026	0.089
Archaea_Euryarchaeota_Halobacteria_Natrialbales_Natrialbaceae_Natrialba_Natrialba_aegyptia_Natrialba_aegyptia_DSM_13077_	Other archaea	0.105	0.063	0.025	0.084	0.008	0.027	0.086	0.082	0.021	0.046	0.088	0.018	0.017	0.033	0.046	0.058	0.07	0.012	0.027	0.082
Archaea_Euryarchaeota_Halobacteria_Natrialbales_Natrialbaceae_Natrinema_Natrinema_pellirubrum_Natrinema_pellirubrum_DSM_15624_	Other archaea	0.108	0.067	0.023	0.086	0.008	0.025	0.088	0.082	0.02	0.043	0.09	0.018	0.017	0.032	0.046	0.055	0.065	0.012	0.027	0.085
Archaea_Euryarchaeota_Halobacteria_Natrialbales_Natrialbaceae_Natronobacterium_Natronobacterium_gregoryi_Natronobacterium_gregoryi_SP2_	Other archaea	0.101	0.064	0.023	0.087	0.008	0.026	0.095	0.08	0.02	0.042	0.089	0.019	0.017	0.032	0.045	0.056	0.065	0.011	0.027	0.09
Archaea_Euryarchaeota_Halobacteria_Natrialbales_Natrialbaceae_Natronococcus_Natronococcus_amylolyticus_Natronococcus_amylolyticus_DSM_10524_	Other archaea	0.104	0.066	0.022	0.083	0.008	0.023	0.096	0.084	0.02	0.043	0.092	0.017	0.017	0.032	0.046	0.054	0.062	0.011	0.027	0.087
Archaea_Euryarchaeota_Halobacteria_Natrialbales_Natrialbaceae_Natronolimnobius_Natronolimnobius_innermongolicus_Natronolimnobius_innermongolicus_JCM_12255_	Other archaea	0.107	0.065	0.022	0.089	0.008	0.024	0.092	0.083	0.02	0.043	0.089	0.016	0.017	0.032	0.045	0.056	0.064	0.011	0.027	0.087
Archaea_Euryarchaeota_Halobacteria_Natrialbales_Natrialbaceae_Natronorubrum_Natronorubrum_sulfidifaciens_Natronorubrum_sulfidifaciens_JCM_14089_	Other archaea	0.103	0.061	0.023	0.085	0.008	0.027	0.089	0.08	0.021	0.047	0.09	0.019	0.018	0.032	0.046	0.056	0.068	0.011	0.027	0.086
Archaea_Euryarchaeota_Methanobacteria_Methanobacteriales_Methanobacteriaceae_Methanobacterium_Methanobacterium_paludis_	Other archaea	0.064	0.036	0.051	0.056	0.012	0.023	0.071	0.072	0.017	0.087	0.09	0.079	0.028	0.042	0.037	0.062	0.054	0.008	0.034	0.073
Archaea_Euryarchaeota_Methanobacteria_Methanobacteriales_Methanobacteriaceae_Methanosphaera_Methanosphaera_stadtmanae_Methanosphaera_stadtmanae_DSM_3091_	Other archaea	0.051	0.03	0.075	0.061	0.012	0.026	0.068	0.059	0.017	0.103	0.083	0.082	0.023	0.035	0.032	0.062	0.067	0.005	0.043	0.063
Archaea_Euryarchaeota_Methanobacteria_Methanobacteriales_Methanobacteriaceae_Methanothermobacter_Methanothermobacter_marburgensis_Methanothermobacter_marburgensis_str._Marburg_	Other archaea	0.073	0.066	0.033	0.059	0.012	0.018	0.083	0.079	0.018	0.077	0.093	0.049	0.03	0.037	0.042	0.061	0.049	0.008	0.032	0.077
Archaea_Euryarchaeota_Methanobacteria_Methanobacteriales_Methanobacteriaceae_Methanothermobacter_Methanothermobacter_thermautotrophicus_Methanothermobacter_thermautotrophicus_str._Delta_H_	Other archaea	0.074	0.068	0.033	0.059	0.012	0.019	0.082	0.08	0.019	0.077	0.094	0.045	0.03	0.036	0.043	0.061	0.049	0.008	0.032	0.077
Archaea_Euryarchaeota_Methanobacteria_Methanobacteriales_Methanothermaceae_Methanothermus_Methanothermus_fervidus_Methanothermus_fervidus_DSM_2088_	Other archaea	0.059	0.041	0.048	0.05	0.013	0.016	0.074	0.067	0.017	0.1	0.088	0.105	0.023	0.038	0.041	0.053	0.046	0.007	0.037	0.071
Archaea_Euryarchaeota_Methanococci_Methanococcales_Methanocaldococcaceae_Methanocaldococcus_Methanocaldococcus_fervens_Methanocaldococcus_fervens_AG86_	Other archaea	0.057	0.039	0.051	0.055	0.013	0.014	0.087	0.065	0.014	0.101	0.094	0.102	0.023	0.041	0.035	0.044	0.041	0.007	0.042	0.071
Archaea_Euryarchaeota_Methanococci_Methanococcales_Methanocaldococcaceae_Methanocaldococcus_Methanocaldococcus_infernus_Methanocaldococcus_infernus_ME_	Other archaea	0.053	0.043	0.047	0.05	0.013	0.012	0.092	0.064	0.014	0.101	0.102	0.105	0.02	0.042	0.034	0.048	0.038	0.006	0.043	0.069
Archaea_Euryarchaeota_Methanococci_Methanococcales_Methanocaldococcaceae_Methanocaldococcus_Methanocaldococcus_jannaschii_Methanocaldococcus_jannaschii_DSM_2661_	Other archaea	0.055	0.038	0.053	0.055	0.013	0.014	0.086	0.063	0.014	0.105	0.095	0.104	0.022	0.042	0.034	0.045	0.04	0.007	0.044	0.068
Archaea_Euryarchaeota_Methanococci_Methanococcales_Methanocaldococcaceae_Methanotorris_Methanotorris_igneus_Methanotorris_igneus_Kol_5_	Other archaea	0.054	0.038	0.053	0.055	0.014	0.014	0.085	0.065	0.016	0.102	0.092	0.102	0.023	0.041	0.035	0.046	0.043	0.007	0.042	0.07
Archaea_Euryarchaeota_Methanococci_Methanococcales_Methanococcaceae_Methanococcus_Methanococcus_aeolicus_Methanococcus_aeolicus_Nankai-3_	Other archaea	0.054	0.03	0.071	0.056	0.014	0.018	0.074	0.066	0.016	0.108	0.087	0.096	0.026	0.037	0.034	0.054	0.048	0.006	0.041	0.061
Archaea_Euryarchaeota_Methanococci_Methanococcales_Methanococcaceae_Methanococcus_Methanococcus_vannielii_Methanococcus_vannielii_SB_	Other archaea	0.052	0.032	0.06	0.052	0.013	0.018	0.079	0.065	0.015	0.099	0.092	0.094	0.025	0.044	0.033	0.064	0.048	0.006	0.038	0.067
Archaea_Euryarchaeota_Methanococci_Methanococcales_Methanococcaceae_Methanothermococcus_Methanothermococcus_okinawensis_Methanothermococcus_okinawensis_IH1_	Other archaea	0.052	0.032	0.07	0.056	0.014	0.015	0.073	0.064	0.016	0.106	0.089	0.101	0.025	0.038	0.034	0.053	0.045	0.007	0.044	0.064
Archaea_Euryarchaeota_Methanomicrobia_Methanocellales_Methanocellaceae_Methanocella_Methanocella_arvoryzae_Methanocella_arvoryzae_MRE50_	Other archaea	0.087	0.054	0.034	0.056	0.013	0.027	0.062	0.078	0.017	0.072	0.092	0.056	0.029	0.036	0.045	0.061	0.056	0.009	0.036	0.076
Archaea_Euryarchaeota_Methanomicrobia_Methanocellales_Methanocellaceae_Methanocella_Methanocella_conradii_Methanocella_conradii_HZ254_	Other archaea	0.087	0.056	0.034	0.055	0.013	0.022	0.065	0.079	0.017	0.072	0.093	0.06	0.032	0.037	0.043	0.062	0.048	0.009	0.037	0.077
Archaea_Euryarchaeota_Methanomicrobia_Methanomicrobiales_Methanocorpusculaceae_Methanocorpusculum_Methanocorpusculum_labreanum_Methanocorpusculum_labreanum_Z_	Other archaea	0.085	0.047	0.036	0.055	0.015	0.025	0.067	0.077	0.018	0.076	0.092	0.055	0.029	0.039	0.044	0.06	0.06	0.009	0.034	0.074
Archaea_Euryarchaeota_Methanomicrobia_Methanomicrobiales_Methanomicrobiaceae_Methanoculleus_Methanoculleus_bourgensis_Methanoculleus_bourgensis_MS2_	Other archaea	0.099	0.071	0.027	0.057	0.013	0.025	0.069	0.084	0.02	0.063	0.094	0.034	0.024	0.035	0.05	0.052	0.057	0.01	0.03	0.082
Archaea_Euryarchaeota_Methanomicrobia_Methanomicrobiales_Methanomicrobiaceae_Methanoculleus_Methanoculleus_marisnigri_Methanoculleus_marisnigri_JR1_	Other archaea	0.102	0.07	0.027	0.057	0.013	0.023	0.072	0.085	0.02	0.061	0.094	0.033	0.024	0.036	0.05	0.051	0.055	0.01	0.03	0.083
Archaea_Euryarchaeota_Methanomicrobia_Methanomicrobiales_Methanomicrobiaceae_Methanolacinia_Methanolacinia_petrolearia_Methanolacinia_petrolearia_DSM_11571_	Other archaea	0.072	0.045	0.041	0.06	0.014	0.021	0.074	0.079	0.015	0.084	0.086	0.057	0.027	0.042	0.041	0.069	0.053	0.009	0.036	0.07
Archaea_Euryarchaeota_Methanomicrobia_Methanomicrobiales_Methanoregulaceae_Methanoregula_Methanoregula_boonei_Methanoregula_boonei_6A8_	Other archaea	0.094	0.055	0.033	0.053	0.014	0.029	0.06	0.08	0.02	0.072	0.092	0.047	0.024	0.039	0.049	0.059	0.062	0.01	0.03	0.075
Archaea_Euryarchaeota_Methanomicrobia_Methanomicrobiales_Methanoregulaceae_Methanoregula_Methanoregula_formicica_Methanoregula_formicica_SMSP_	Other archaea	0.089	0.057	0.033	0.054	0.014	0.028	0.061	0.077	0.02	0.072	0.091	0.05	0.026	0.04	0.049	0.06	0.061	0.011	0.031	0.074
Archaea_Euryarchaeota_Methanomicrobia_Methanomicrobiales_Methanoregulaceae_Methanosphaerula_Methanosphaerula_palustris_Methanosphaerula_palustris_E1-9c_	Other archaea	0.085	0.056	0.034	0.055	0.013	0.034	0.06	0.081	0.02	0.07	0.094	0.038	0.025	0.037	0.048	0.061	0.068	0.01	0.03	0.077
Archaea_Euryarchaeota_Methanomicrobia_Methanomicrobiales_Methanospirillaceae_Methanospirillum_Methanospirillum_hungatei_Methanospirillum_hungatei_JF-1_	Other archaea	0.069	0.052	0.036	0.057	0.014	0.032	0.068	0.073	0.022	0.085	0.092	0.051	0.026	0.04	0.046	0.067	0.057	0.011	0.034	0.065
Archaea_Euryarchaeota_Methanomicrobia_Methanosarcinales_Methanosaetaceae_Methanothrix_Methanothrix_soehngenii_Methanothrix_soehngenii_GP6_	Other archaea	0.084	0.059	0.036	0.058	0.013	0.03	0.071	0.076	0.017	0.072	0.099	0.054	0.028	0.036	0.042	0.068	0.045	0.012	0.031	0.065
Archaea_Euryarchaeota_Methanomicrobia_Methanosarcinales_Methanosaetaceae_Methanothrix_Methanothrix_thermoacetophila_Methanothrix_thermoacetophila_PT_	Other archaea	0.082	0.074	0.029	0.058	0.013	0.021	0.072	0.079	0.018	0.073	0.095	0.04	0.031	0.033	0.044	0.067	0.046	0.011	0.031	0.078
Archaea_Euryarchaeota_Methanomicrobia_Methanosarcinales_Methanosarcinaceae_Methanococcoides_Methanococcoides_burtonii_Methanococcoides_burtonii_DSM_6242_	Other archaea	0.067	0.042	0.046	0.063	0.012	0.024	0.073	0.07	0.02	0.084	0.089	0.065	0.03	0.04	0.036	0.067	0.054	0.009	0.034	0.072
Archaea_Euryarchaeota_Methanomicrobia_Methanosarcinales_Methanosarcinaceae_Methanohalobium_Methanohalobium_evestigatum_Methanohalobium_evestigatum_Z-7303_	Other archaea	0.056	0.038	0.059	0.064	0.011	0.028	0.073	0.067	0.018	0.084	0.084	0.073	0.025	0.039	0.036	0.069	0.055	0.009	0.039	0.069
Archaea_Euryarchaeota_Methanomicrobia_Methanosarcinales_Methanosarcinaceae_Methanohalophilus_Methanohalophilus_mahii_Methanohalophilus_mahii_DSM_5219_	Other archaea	0.071	0.044	0.044	0.062	0.013	0.027	0.076	0.074	0.019	0.08	0.087	0.061	0.029	0.038	0.039	0.064	0.053	0.008	0.034	0.072
Archaea_Euryarchaeota_Methanomicrobia_Methanosarcinales_Methanosarcinaceae_Methanohalophilus_Methanohalophilus_portucalensis_Methanohalophilus_portucalensis_FDF-1_	Other archaea	0.069	0.043	0.046	0.062	0.012	0.027	0.077	0.072	0.019	0.081	0.087	0.062	0.029	0.038	0.038	0.065	0.053	0.008	0.035	0.071
Archaea_Euryarchaeota_Methanomicrobia_Methanosarcinales_Methanosarcinaceae_Methanolobus_Methanolobus_psychrophilus_Methanolobus_psychrophilus_R15_	Other archaea	0.071	0.047	0.043	0.058	0.012	0.027	0.072	0.071	0.019	0.08	0.09	0.062	0.03	0.04	0.038	0.068	0.053	0.009	0.035	0.072
Archaea_Euryarchaeota_Methanomicrobia_Methanosarcinales_Methanosarcinaceae_Methanomethylovorans_Methanomethylovorans_hollandica_Methanomethylovorans_hollandica_DSM_15978_	Other archaea	0.071	0.044	0.044	0.057	0.012	0.029	0.07	0.07	0.02	0.082	0.09	0.064	0.03	0.039	0.038	0.066	0.055	0.009	0.035	0.071
Archaea_Euryarchaeota_Methanomicrobia_Methanosarcinales_Methanosarcinaceae_Methanosalsum_Methanosalsum_zhilinae_Methanosalsum_zhilinae_DSM_4017_	Other archaea	0.065	0.047	0.046	0.063	0.012	0.027	0.074	0.069	0.02	0.09	0.086	0.062	0.029	0.038	0.038	0.069	0.051	0.009	0.035	0.068
Archaea_Euryarchaeota_Methanomicrobia_Methanosarcinales_Methanosarcinaceae_Methanosarcina_Methanosarcina_acetivorans_Methanosarcina_acetivorans_C2A_	Other archaea	0.069	0.044	0.045	0.054	0.012	0.025	0.08	0.072	0.017	0.073	0.094	0.066	0.024	0.044	0.04	0.068	0.054	0.011	0.037	0.068
Archaea_Euryarchaeota_Methanomicrobia_Methanosarcinales_Methanosarcinaceae_Methanosarcina_Methanosarcina_barkeri_Methanosarcina_barkeri_MS_	Other archaea	0.068	0.043	0.047	0.052	0.013	0.026	0.076	0.069	0.017	0.077	0.094	0.071	0.024	0.043	0.039	0.069	0.054	0.01	0.036	0.068
Archaea_Euryarchaeota_Methanomicrobia_Methanosarcinales_Methanosarcinaceae_Methanosarcina_Methanosarcina_thermophila_Methanosarcina_thermophila_TM-1_	Other archaea	0.073	0.048	0.042	0.051	0.013	0.025	0.081	0.072	0.016	0.079	0.095	0.068	0.024	0.042	0.041	0.065	0.051	0.009	0.034	0.068
Archaea_Euryarchaeota_Methanomicrobia_Methanosarcinales_Methanosarcinaceae_Methanosarcina_Methanosarcina_vacuolata_Methanosarcina_vacuolata_Z-761_	Other archaea	0.068	0.043	0.047	0.052	0.013	0.026	0.078	0.07	0.017	0.077	0.094	0.071	0.024	0.043	0.039	0.068	0.053	0.01	0.036	0.068
Archaea_Euryarchaeota_Methanonatronarchaeia_Methanonatronarchaeales_Methanonatronarchaeaceae_Methanonatronarchaeum_Methanonatronarchaeum_thermophilum_	Other archaea	0.055	0.042	0.049	0.059	0.01	0.032	0.086	0.071	0.018	0.087	0.087	0.086	0.022	0.035	0.038	0.054	0.058	0.009	0.032	0.067
Archaea_Euryarchaeota_Methanopyri_Methanopyrales_Methanopyraceae_Methanopyrus_Methanopyrus_kandleri_Methanopyrus_kandleri_AV19_	Other archaea	0.083	0.083	0.019	0.058	0.013	0.014	0.1	0.08	0.019	0.048	0.101	0.04	0.019	0.029	0.054	0.046	0.046	0.012	0.028	0.104
Archaea_Euryarchaeota_Thermococci_Thermococcales_Thermococcaceae_Palaeococcus_Palaeococcus_pacificus_Palaeococcus_pacificus_DY20341_	Other archaea	0.071	0.048	0.034	0.046	0.006	0.02	0.088	0.072	0.016	0.082	0.104	0.081	0.024	0.045	0.04	0.049	0.043	0.012	0.039	0.075
Archaea_Euryarchaeota_Thermococci_Thermococcales_Thermococcaceae_Pyrococcus_Pyrococcus_abyssi_Pyrococcus_abyssi_GE5_	Other archaea	0.066	0.057	0.033	0.046	0.005	0.017	0.088	0.072	0.015	0.085	0.102	0.078	0.024	0.043	0.042	0.049	0.042	0.012	0.038	0.08
Archaea_Euryarchaeota_Thermococci_Thermococcales_Thermococcaceae_Pyrococcus_Pyrococcus_furiosus_Pyrococcus_furiosus_DSM_3638_	Other archaea	0.066	0.053	0.035	0.044	0.006	0.017	0.089	0.071	0.015	0.087	0.101	0.081	0.022	0.044	0.043	0.049	0.044	0.012	0.04	0.079
Archaea_Euryarchaeota_Thermococci_Thermococcales_Thermococcaceae_Pyrococcus_Pyrococcus_horikoshii_Pyrococcus_horikoshii_OT3_	Other archaea	0.064	0.056	0.034	0.045	0.005	0.016	0.088	0.072	0.015	0.088	0.102	0.081	0.023	0.043	0.042	0.05	0.043	0.012	0.039	0.078
Archaea_Euryarchaeota_Thermococci_Thermococcales_Thermococcaceae_Thermococcus_Thermococcus_barophilus_Thermococcus_barophilus_MP_	Other archaea	0.068	0.05	0.035	0.045	0.006	0.02	0.086	0.07	0.016	0.086	0.103	0.083	0.023	0.046	0.041	0.048	0.043	0.012	0.041	0.075
Archaea_Euryarchaeota_Thermococci_Thermococcales_Thermococcaceae_Thermococcus_Thermococcus_barossii_	Other archaea	0.076	0.063	0.031	0.047	0.005	0.017	0.087	0.079	0.017	0.069	0.104	0.06	0.025	0.044	0.044	0.048	0.047	0.013	0.038	0.083
Archaea_Euryarchaeota_Thermococci_Thermococcales_Thermococcaceae_Thermococcus_Thermococcus_celer_	Other archaea	0.075	0.068	0.031	0.048	0.005	0.016	0.085	0.083	0.017	0.064	0.104	0.059	0.025	0.042	0.044	0.048	0.046	0.012	0.038	0.087
Archaea_Euryarchaeota_Thermococci_Thermococcales_Thermococcaceae_Thermococcus_Thermococcus_sibiricus_Thermococcus_sibiricus_MM_739_	Other archaea	0.067	0.048	0.036	0.045	0.006	0.02	0.088	0.072	0.016	0.085	0.102	0.082	0.024	0.045	0.041	0.049	0.045	0.012	0.039	0.074
Archaea_Euryarchaeota_Thermoplasmata_Methanomassiliicoccales_Methanomassiliicoccaceae_Candidatus_Methanoplasma_Candidatus_Methanoplasma_termitum_	Other archaea	0.078	0.046	0.042	0.061	0.014	0.021	0.065	0.081	0.016	0.077	0.079	0.068	0.033	0.039	0.038	0.066	0.059	0.009	0.033	0.074
Archaea_Euryarchaeota_Thermoplasmata_Thermoplasmatales_Cuniculiplasmataceae_Cuniculiplasma_Cuniculiplasma_divulgatum_	Other archaea	0.052	0.046	0.055	0.05	0.007	0.023	0.068	0.069	0.015	0.092	0.089	0.071	0.03	0.05	0.035	0.079	0.051	0.008	0.042	0.063
Archaea_Euryarchaeota_Thermoplasmata_Thermoplasmatales_Ferroplasmaceae_Acidiplasma_Acidiplasma_aeolicum_	Other archaea	0.057	0.039	0.065	0.055	0.006	0.017	0.058	0.066	0.015	0.109	0.088	0.075	0.029	0.05	0.034	0.07	0.046	0.008	0.052	0.057
Archaea_Euryarchaeota_Thermoplasmata_Thermoplasmatales_Ferroplasmaceae_Acidiplasma_Acidiplasma_aeolicum_	Other archaea	0.057	0.039	0.066	0.055	0.006	0.017	0.058	0.066	0.015	0.11	0.088	0.075	0.029	0.05	0.034	0.07	0.046	0.008	0.052	0.057
Archaea_Euryarchaeota_Thermoplasmata_Thermoplasmatales_Ferroplasmaceae_Acidiplasma_Acidiplasma_cupricumulans_	Other archaea	0.056	0.039	0.066	0.055	0.006	0.017	0.059	0.066	0.015	0.109	0.088	0.076	0.029	0.05	0.034	0.069	0.046	0.007	0.052	0.057
Archaea_Euryarchaeota_Thermoplasmata_Thermoplasmatales_Ferroplasmaceae_Acidiplasma_Acidiplasma_cupricumulans_Acidiplasma_cupricumulans_JCM_13668_	Other archaea	0.056	0.04	0.064	0.053	0.007	0.019	0.057	0.066	0.016	0.108	0.089	0.073	0.033	0.049	0.035	0.068	0.046	0.008	0.051	0.056
Archaea_Euryarchaeota_Thermoplasmata_Thermoplasmatales_Ferroplasmaceae_Ferroplasma_Ferroplasma_acidarmanus_Ferroplasma_acidarmanus_fer1_	Other archaea	0.059	0.039	0.06	0.054	0.006	0.019	0.061	0.068	0.016	0.101	0.086	0.075	0.031	0.047	0.035	0.073	0.05	0.008	0.05	0.06
Archaea_Euryarchaeota_Thermoplasmata_Thermoplasmatales_Ferroplasmaceae_Ferroplasma_Ferroplasma_acidiphilum_	Other archaea	0.06	0.039	0.06	0.054	0.006	0.019	0.061	0.068	0.016	0.101	0.086	0.074	0.03	0.047	0.035	0.073	0.05	0.007	0.05	0.06
Archaea_Euryarchaeota_Thermoplasmata_Thermoplasmatales_Picrophilaceae_Picrophilus_Picrophilus_oshimae_Picrophilus_oshimae_DSM_9789_	Other archaea	0.056	0.044	0.066	0.058	0.006	0.015	0.057	0.065	0.015	0.111	0.086	0.069	0.03	0.048	0.034	0.074	0.044	0.007	0.054	0.057
Archaea_Euryarchaeota_Thermoplasmata_Thermoplasmatales_Picrophilaceae_Picrophilus_Picrophilus_torridus_Picrophilus_torridus_DSM_9790_	Other archaea	0.056	0.044	0.066	0.058	0.006	0.015	0.057	0.065	0.015	0.11	0.086	0.069	0.03	0.048	0.035	0.074	0.044	0.007	0.054	0.057
Archaea_Euryarchaeota_Thermoplasmata_Thermoplasmatales_Thermogymnomonas_Thermogymnomonas_acidicola_unclassified_Thermoplasmatales_Thermogymnomonas_acidicola_JCM_13583_	Other archaea	0.076	0.075	0.03	0.046	0.01	0.025	0.064	0.091	0.019	0.061	0.089	0.037	0.032	0.041	0.048	0.075	0.05	0.011	0.036	0.079
Archaea_Euryarchaeota_Thermoplasmata_Thermoplasmatales_Thermoplasmataceae_Thermoplasma_Thermoplasma_acidophilum_Thermoplasma_acidophilum_DSM_1728_	Other archaea	0.069	0.055	0.043	0.057	0.006	0.021	0.06	0.072	0.016	0.09	0.084	0.057	0.032	0.047	0.039	0.075	0.048	0.008	0.046	0.072
Archaea_Euryarchaeota_Thermoplasmata_Thermoplasmatales_Thermoplasmataceae_Thermoplasma_Thermoplasma_volcanium_Thermoplasma_volcanium_GSS1_	Other archaea	0.063	0.047	0.047	0.055	0.006	0.021	0.064	0.069	0.015	0.092	0.087	0.069	0.028	0.047	0.037	0.075	0.048	0.008	0.047	0.071
Archaea_Thaumarchaeota_Cenarchaeales_Cenarchaeaceae_Cenarchaeum_Cenarchaeum_symbiosum_TACK_group_Cenarchaeum_symbiosum_A_	Other archaea	0.092	0.062	0.03	0.067	0.01	0.023	0.064	0.095	0.02	0.059	0.082	0.042	0.03	0.035	0.05	0.07	0.053	0.008	0.031	0.072
Archaea_Thaumarchaeota_Nitrosopumilales_Nitrosopumilaceae_Nitrosopumilus_Nitrosopumilus_maritimus_TACK_group_Nitrosopumilus_maritimus_SCM1_	Other archaea	0.06	0.034	0.049	0.061	0.01	0.032	0.073	0.064	0.018	0.084	0.084	0.084	0.026	0.044	0.039	0.072	0.057	0.009	0.031	0.066
Archaea_Thaumarchaeota_Nitrososphaeria_Nitrososphaerales_Nitrososphaeraceae_Nitrososphaera_Nitrososphaera_viennensis_TACK_group_Nitrososphaera_viennensis_EN76_	Other archaea	0.094	0.053	0.037	0.055	0.01	0.032	0.062	0.075	0.019	0.064	0.085	0.064	0.029	0.039	0.041	0.067	0.053	0.01	0.032	0.076
Bacteria_Bacteroidetes_Flavobacteriia_Flavobacteriales_Candidatus_Sulcia_Candidatus_Sulcia_muelleriArchaea	Bacterial endosymbiont	0.036	0.033	0.08	0.041	0.011	0.023	0.054	0.057	0.014	0.129	0.091	0.124	0.018	0.05	0.028	0.068	0.041	0.006	0.049	0.042
Bacteria_Bacteroidetes_Flavobacteriia_Flavobacteriales_Candidatus_Sulcia_Candidatus_Sulcia_muelleriArchaea	Bacterial endosymbiont	0.034	0.029	0.08	0.034	0.011	0.024	0.056	0.054	0.013	0.123	0.102	0.137	0.018	0.06	0.028	0.067	0.04	0.007	0.044	0.037
Bacteria_Bacteroidetes_Flavobacteriia_Flavobacteriales_Candidatus_Sulcia_Candidatus_Sulcia_muelleriArchaea	Bacterial endosymbiont	0.034	0.028	0.079	0.034	0.011	0.022	0.056	0.054	0.013	0.125	0.099	0.139	0.018	0.062	0.028	0.066	0.039	0.007	0.045	0.037
Bacteria_Bacteroidetes_Flavobacteriia_Flavobacteriales_Candidatus_Sulcia_Candidatus_Sulcia_muelleriArchaea	Bacterial endosymbiont	0.036	0.032	0.08	0.041	0.011	0.022	0.054	0.057	0.014	0.13	0.092	0.125	0.018	0.05	0.028	0.068	0.041	0.006	0.049	0.042
Bacteria_Bacteroidetes_Flavobacteriia_Flavobacteriales_Candidatus_Sulcia_Candidatus_Sulcia_muelleriArchaea	Bacterial endosymbiont	0.036	0.032	0.081	0.04	0.011	0.021	0.054	0.057	0.014	0.13	0.092	0.126	0.018	0.051	0.028	0.068	0.041	0.006	0.05	0.042
Bacteria_Proteobacteria_Alphaproteobacteria_Rhizobiales_Candidatus_Hodgkinia_Candidatus_Hodgkinia_cicadicola_Rhizobiales_	Bacterial endosymbiont	0.091	0.064	0.046	0.032	0.034	0.025	0.037	0.058	0.018	0.052	0.128	0.058	0.022	0.046	0.029	0.081	0.045	0.006	0.03	0.09
Bacteria_Proteobacteria_Alphaproteobacteria_Rhizobiales_Candidatus_Hodgkinia_Candidatus_Hodgkinia_cicadicola_Rhizobiales_	Bacterial endosymbiont	0.092	0.065	0.046	0.032	0.035	0.025	0.038	0.06	0.017	0.05	0.127	0.057	0.023	0.046	0.028	0.081	0.045	0.007	0.029	0.088
Bacteria_Proteobacteria_Alphaproteobacteria_Rhizobiales_Candidatus_Hodgkinia_Candidatus_Hodgkinia_cicadicola_Rhizobiales_	Bacterial endosymbiont	0.093	0.065	0.048	0.033	0.033	0.025	0.039	0.056	0.018	0.052	0.128	0.061	0.022	0.043	0.028	0.081	0.045	0.005	0.028	0.088
Bacteria_Proteobacteria_Alphaproteobacteria_Rhizobiales_Candidatus_Hodgkinia_Candidatus_Hodgkinia_cicadicola_Rhizobiales_	Bacterial endosymbiont	0.085	0.071	0.04	0.03	0.049	0.02	0.034	0.065	0.013	0.045	0.138	0.041	0.028	0.056	0.021	0.082	0.033	0.015	0.024	0.1
Bacteria_Proteobacteria_Alphaproteobacteria_Rhizobiales_Candidatus_Hodgkinia_Candidatus_Hodgkinia_cicadicola_Rhizobiales_	Bacterial endosymbiont	0.09	0.074	0.039	0.03	0.047	0.02	0.037	0.075	0.012	0.048	0.127	0.043	0.026	0.05	0.024	0.078	0.033	0.013	0.022	0.102
Bacteria_Proteobacteria_Alphaproteobacteria_Rhizobiales_Candidatus_Hodgkinia_Candidatus_Hodgkinia_cicadicola_Rhizobiales_	Bacterial endosymbiont	0.092	0.074	0.034	0.027	0.052	0.017	0.032	0.072	0.011	0.042	0.138	0.037	0.026	0.052	0.026	0.08	0.029	0.017	0.021	0.108
Bacteria_Proteobacteria_Alphaproteobacteria_Rickettsiales_Anaplasmataceae_Wolbachia_Wolbachia_endobacterial endosymbiont_of_Brugia_malayi_Wolbachia_endobacterial endosymbiont_strain_TRS_of_Brugia_malayi_Wolbachieae	Bacterial endosymbiont	0.059	0.04	0.058	0.05	0.014	0.03	0.064	0.059	0.019	0.091	0.097	0.083	0.023	0.046	0.03	0.076	0.046	0.008	0.036	0.067
Bacteria_Proteobacteria_Alphaproteobacteria_Rickettsiales_Anaplasmataceae_Wolbachia_Wolbachia_endobacterial endosymbiont_of_Cimex_lectulariuscellular_organismsWolbachieae	Bacterial endosymbiont	0.062	0.042	0.054	0.05	0.014	0.032	0.069	0.058	0.019	0.084	0.097	0.083	0.022	0.044	0.032	0.075	0.046	0.01	0.035	0.067
Bacteria_Proteobacteria_Alphaproteobacteria_Rickettsiales_Anaplasmataceae_Wolbachia_Wolbachia_endobacterial endosymbiont_of_Drosophila_melanogastercellular_organismsWolbachieae	Bacterial endosymbiont	0.061	0.041	0.057	0.051	0.013	0.032	0.069	0.059	0.019	0.087	0.096	0.085	0.022	0.044	0.031	0.074	0.047	0.009	0.035	0.065
Bacteria_Proteobacteria_Alphaproteobacteria_Rickettsiales_Anaplasmataceae_Wolbachia_Wolbachia_endobacterial endosymbiont_of_Drosophila_simulans_Wolbachia_endobacterial endosymbiont_of_Drosophila_simulans_wNo_Wolbachieae_	Bacterial endosymbiont	0.06	0.04	0.06	0.052	0.014	0.032	0.07	0.057	0.02	0.088	0.097	0.085	0.021	0.044	0.03	0.075	0.046	0.008	0.035	0.063
Bacteria_Proteobacteria_Alphaproteobacteria_Rickettsiales_Anaplasmataceae_Wolbachia_Wolbachia_endobacterial endosymbiont_of_Onchocerca_ochengicellular_organismsWolbachieae	Bacterial endosymbiont	0.057	0.041	0.059	0.048	0.014	0.029	0.061	0.058	0.019	0.097	0.098	0.085	0.023	0.046	0.03	0.076	0.046	0.008	0.036	0.066
Bacteria_Proteobacteria_Alphaproteobacteria_Rickettsiales_Anaplasmataceae_Wolbachia_Wolbachia_endobacterial endosymbiont_of_Trichogramma_pretiosumcellular_organismsWolbachieae	Bacterial endosymbiont	0.057	0.039	0.058	0.05	0.014	0.03	0.066	0.057	0.019	0.09	0.096	0.082	0.023	0.044	0.029	0.075	0.045	0.007	0.034	0.063
Bacteria_Proteobacteria_Gammaproteobacteria_Enterobacterales_Erwiniaceae_Buchnera_Buchnera_aphidicola_Buchnera_aphidicola_(Acyrthosiphon_kondoi)_Buchnera_aphidicola_str._Ak_(Acyrthosiphon_kondoi)_	Bacterial endosymbiont	0.045	0.037	0.072	0.043	0.012	0.031	0.054	0.054	0.021	0.117	0.099	0.1	0.022	0.05	0.03	0.072	0.045	0.009	0.036	0.047
Bacteria_Proteobacteria_Gammaproteobacteria_Enterobacterales_Erwiniaceae_Buchnera_Buchnera_aphidicola_Buchnera_aphidicola_(Baizongia_pistaciae)_Buchnera_aphidicola_str._Bp_(Baizongia_pistaciae)_	Bacterial endosymbiont	0.041	0.036	0.076	0.04	0.015	0.031	0.045	0.052	0.022	0.117	0.102	0.095	0.022	0.051	0.029	0.074	0.049	0.009	0.038	0.052
Bacteria_Proteobacteria_Gammaproteobacteria_Enterobacterales_Erwiniaceae_Buchnera_Buchnera_aphidicola_Buchnera_aphidicola_(Cinara_cedri)_Buchnera_aphidicola_BCc	Bacterial endosymbiont	0.033	0.032	0.081	0.035	0.013	0.027	0.043	0.048	0.018	0.134	0.096	0.136	0.019	0.058	0.027	0.069	0.041	0.008	0.043	0.038
Bacteria_Proteobacteria_Gammaproteobacteria_Enterobacterales_Erwiniaceae_Buchnera_Buchnera_aphidicola_Buchnera_aphidicola_(Uroleucon_ambrosiae)_Buchnera_aphidicola_str._Ua_(Uroleucon_ambrosiae)_	Bacterial endosymbiont	0.045	0.034	0.078	0.041	0.012	0.036	0.05	0.052	0.023	0.124	0.098	0.097	0.022	0.049	0.029	0.068	0.046	0.009	0.038	0.044
Bacteria_Proteobacteria_Gammaproteobacteria_Oceanospirillales_Halomonadaceae_Candidatus_Carsonella_Candidatus_Carsonella_ruddii_Zymobacter_group_Candidatus_Carsonella_ruddii_CE_isolate_Thao2000_	Bacterial endosymbiont	0.013	0.016	0.122	0.026	0.016	0.013	0.033	0.036	0.01	0.165	0.099	0.152	0.012	0.099	0.015	0.056	0.027	0.005	0.061	0.022
Bacteria_Proteobacteria_Gammaproteobacteria_Oceanospirillales_Halomonadaceae_Candidatus_Carsonella_Candidatus_Carsonella_ruddii_Zymobacter_group_Candidatus_Carsonella_ruddii_CS_isolate_Thao2000_	Bacterial endosymbiont	0.013	0.016	0.121	0.026	0.016	0.013	0.033	0.036	0.01	0.162	0.099	0.153	0.012	0.102	0.015	0.058	0.027	0.005	0.059	0.023
Bacteria_Proteobacteria_Gammaproteobacteria_Oceanospirillales_Halomonadaceae_Candidatus_Carsonella_Candidatus_Carsonella_ruddii_Zymobacter_group_primary_endobacterial endosymbiont_of_Heteropsylla_cubana_Candidatus_Carsonella_ruddii_HC_isolate_Thao2000_	Bacterial endosymbiont	0.012	0.017	0.127	0.026	0.015	0.014	0.034	0.036	0.01	0.166	0.096	0.15	0.012	0.097	0.016	0.058	0.026	0.005	0.057	0.023
